# Supplementary material for: Schistosome Transgenesis: The Long Road to Success
Source: Biology (Basel). 2024 Jan 16;13(1):48. doi: 10.3390/biology13010048 (PMC10813141; doi:10.3390/biology13010048)
Supplement: Supplementary file 1 [file biology-13-00048-s001.zip]

Archive with 1 entries (1 files):
- biology-2764370-supplementary.xlsx
