# Supplementary material for: Schistosome Transgenesis: The Long Road to Success
Source: Biology (Basel). 2024 Jan 16;13(1):48. doi: 10.3390/biology13010048 (PMC10813141; doi:10.3390/biology13010048)
Supplement: Supplementary file 1 [file biology-13-00048-s001.zip › biology-2764370-supplementary.xlsx]

## Sheet: Sheet1
Supplementary Table S1. Studies employing RNAi in schistosomes. Studies are categorized by transfection method and gene target,studies focussed on methods development are indicated, as are RNAi screens.
Article type	RNAi Gene Target	Transfection method	Remarks	Year	Title	Author/s	Journal	abstract	Date	Journal abbreviation	pages	volume	language	doi
Experimental/ Method	SmCB1			2003	Suppression of cathepsin B expression in Schistosoma mansoni by RNA interference.	Patrick J Skelly,Akram Da'dara,Donald A Harn	International journal for parasitology	In this paper, we used the genetic manipulation technique known as RNA-interference to suppress the expression of a target, cathepsin B, gene in the platyhelminth parasite, Schistosoma mansoni. Parasites were cultured for 6 days in the presence of double stranded RNA derived from the cathepsin B cDNA sequence or from two control sequences. Relative to the controls, the cathepsin B double stranded…	2003 Apr	Int J Parasitol	363-9	33	eng	10.1016/s0020-7519(03)00030-4
Experimental	SmSGTP			2003	Using RNA interference to manipulate endogenous gene expression in Schistosoma mansoni sporocysts.	Jon P Boyle,Xiao-Jun Wu,Chuck B Shoemaker,Timothy P Yoshino	Molecular and biochemical parasitology	Direct assessments of gene function in parasitic flatworms have been hampered by the lack of effective tools to alter gene expression. The aim of the present study was to use RNA-interference (RNAi) to achieve targeted gene knockdown in larval stages of the human blood fluke, Schistosoma mansoni. We selected two S. mansoni genes for RNAi experiments: SGTP1, a facilitated diffusion glucose transpo…	2003 May	Mol Biochem Parasitol	205-15	128	eng	10.1016/s0166-6851(03)00078-1
Experimental	SmCB1	Electroporation		2005	Long-term suppression of cathepsin B levels by RNA interference retards schistosome growth.	Jason M Correnti,Paul J Brindley,Edward J Pearce	Molecular and biochemical parasitology	Schistosoma mansoni is an important flatworm parasite of man that has remained intractable to experimental analyses of gene function. We have developed an approach for using dsRNA to target schistosome transcripts for RNA interference, and used it to address the role of cathepsin B (SmCB1), a cysteine protease that has been proposed to play a central role in hemoglobin digestion in the schistosom…	2005 Oct	Mol Biochem Parasitol	209-215	143	eng	10.1016/j.molbiopara.2005.06.007
Experimental	SjGCP	Soaking		2005	Dose-dependent inhibition of gynecophoral canal protein gene expression in vitro in the schistosome (Schistosoma japonicum) by RNA interference.	Guo-Feng Cheng,Jiao-Jiao Lin,Yi Shi,You-Xin Jin,Zhi-Qiang Fu,Ya-Mei Jin,Yuan-Cong Zhou,You-Min Cai	Acta biochimica et biophysica Sinica	The gynecophoral canal protein gene SjGCP of Schistosoma japonicum that is necessary for the pairing between the male and female worms is specifically expressed in the adult male worm. This protein is widely distributed in the adult female worm after pairing. Reverse transcription-polymerase chain reaction (RT-PCR) and immunofluorescence were employed to analyze the relationship between the RNAi …	2005 Jun	Acta Biochim Biophys Sin (Shanghai)	386-90	37	eng	10.1111/j.1745-7270.2005.00058.x
Experimental	SmTbetaRII	Soaking		2006	Schistosoma mansoni TGF-beta receptor II: role in host ligand-induced regulation of a schistosome target gene.	Ahmed Osman,Edward G Niles,Sergio Verjovski-Almeida,Philip T LoVerde	PLoS pathogens	Members of transforming growth factor-beta (TGF-beta) superfamily play pivotal roles in development in multicellular organisms. We report the functional characterization of the Schistosoma mansoni type II receptor (SmTbetaRII). Mining of the S. mansoni expressed sequence tag (EST) database identified an EST clone that shows homology to the kinase domain of type II receptors from different species…	2006 Jun	PLoS Pathog	e54-15	2	eng	10.1371/journal.ppat.0020054
Experimental	SmCB1,SmCD			2006	A multienzyme network functions in intestinal protein digestion by a platyhelminth parasite.	Melaine Delcroix,Mohammed Sajid,Conor R Caffrey,Kee-C Lim,Jan Dvor√°k,Ivy Hsieh,Mahmoud Bahgat,Colette Dissous,James H McKerrow	The Journal of biological chemistry	Proteases frequently function not only as individual enzymes but also in cascades or networks. A notable evolutionary switch occurred in one such protease network that is involved in protein digestion in the intestine. In vertebrates, this is largely the work of trypsin family serine proteases, whereas in invertebrates, cysteine proteases of the papain family and aspartic proteases assume the rol…	2006 Dec 22	J Biol Chem	39316-29	281	eng	10.1074/jbc.m607128200
Experimental	SmSRB			2006	Potential role of a CD36-like class B scavenger receptor in the binding of modified low-density lipoprotein (acLDL) to the tegumental surface of Schistosoma mansoni sporocysts.	Nathalie Dinguirard,Timothy P Yoshino	Molecular and biochemical parasitology	Previous studies have documented the binding of low density lipoproteins (LDLs) to the tegumental surface of the mammalian stage of the human blood fluke Schistosoma mansoni, and that such binding may be functioning in the acquisition of host lipids for nutritional and/or immune evasion purposes. To determine if the intramolluscan mother sporocyst stage of S. mansoni also possess the ability to a…	2006 Apr	Mol Biochem Parasitol	219-30	146	eng	10.1016/j.molbiopara.2005.12.010
Experimental	SmCB1	Electroporation		2007	Optimizing gene suppression in schistosomes using RNA interference.	Greice Krautz-Peterson,Magdalena Radwanska,David Ndegwa,Charles B Shoemaker,Patrick J Skelly	Molecular and biochemical parasitology	Schistosomes are parasitic platyhelminths that constitute an important publichealth problem globally. Here we describe optimized protocols for effectively suppressing gene expression in the intra-mammalian life stages of Schistosoma mansoni using RNA interference (RNAi). RNAi is a mechanism by which gene-specific double stranded RNA (dsRNA) triggers degradation of homologous mRNA transcripts. The…	2007 Jun	Mol Biochem Parasitol	194-202	153	eng	10.1016/j.molbiopara.2007.03.006
Experimental	SmInAct			2007	TGF-beta signaling controls embryo development in the parasitic flatworm Schistosoma mansoni.	Tori C Freitas,Euihye Jung,Edward J Pearce	PLoS pathogens	Over 200 million people have, and another 600 million are at risk of contracting, schistosomiasis, one of the major neglected tropical diseases. Transmission of this infection, which is caused by helminth parasites of the genus Schistosoma, depends upon the release of parasite eggs from the human host. However, approximately 50% of eggs produced by schistosomes fail to reach the external environm…	2007 Apr	PLoS Pathog	e52	3	eng	10.1371/journal.ppat.0030052
Experimental	SmRPN11			2007	The 26S proteasome in Schistosoma mansoni: bioinformatics analysis, developmental expression, and RNA interference (RNAi) studies.	Joseph F Nabhan,Fouad El-Shehabi,Nicholas Patocka,Paula Ribeiro	Experimental parasitology	The 26S proteasome is a proteolytic complex responsible for the degradation of the vast majority of eukaryotic proteins. Regulated proteolysis by the proteasome is thought to influence cell cycle progression, transcriptional control, and other critical cellular processes. Here, we used a bioinformatics approach to identify the proteasomal constituents of the parasitic trematode Schistosoma manson…	2007 Nov	Exp Parasitol	337-47	117	eng	10.1016/j.exppara.2007.08.002
Experimental	SmTGR			2007	Thioredoxin glutathione reductase from Schistosoma mansoni: an essential parasite enzyme and a key drug target.	Angela N Kuntz,Elisabeth Davioud-Charvet,Ahmed A Sayed,Lindsay L Califf,Jean Dessolin,Elias S J Arn√©r,David L Williams	PLoS medicine	BACKGROUND: Schistosomiasis--infection with helminth parasites in the genus Schistosoma, including S. mansoni--is a widespread, devastating tropical disease affecting more than 200 million people. No vaccine is available, and praziquantel, the only drug extensively utilized, is currently administered more than 100 million people yearly. Because praziquantel resistance may develop it is essential …	2007 Jun	PLoS Med	e206	4	eng	10.1371/journal.pmed.0040206
Methods	SmAP			2007	Protocols for gene silencing in schistosomes.	David Ndegwa,Greice Krautz-Peterson,Patrick J Skelly	Experimental parasitology	Schistosomes are parasitic platyhelminths that infect over 200 million people globally. In recent years there have been many advances in schistosome genomics and proteomics and in the development of molecular tools for use with these parasites. Among the more promising methodologies is RNA interference (RNAi) which is a mechanism by which gene-specific double-stranded RNA (dsRNA) triggers degrada…	2007 Nov	Exp Parasitol	284-91	117	eng	10.1016/j.exppara.2007.07.012
Experimental	SjMago nashi	Electroporation		2008	Schistosoma japonicum: inhibition of Mago nashi gene expression by shRNA-mediated RNA interference.	Zhi-rong Zhao,Li Lei,Miao Liu,Shao-chun Zhu,Cui-ping Ren,Xiao-nan Wang,Ji-jia Shen	Experimental parasitology	RNA interference (RNAi) mediated by short interfering RNA (siRNA) is a powerful reverse genetics tool and holds enormous therapeutic potential for various diseases, including parasite infections. siRNAs bind their complementary mRNA and lead to degradation of their specific mRNA targets. RNAi has been widely used for functional analysis of specific genes in various cells and organisms. In this pa…	2008 Jul	Exp Parasitol	379-84	119	eng	10.1016/j.exppara.2008.03.015
Experimental	SmCD	Electroporation		2008	RNA interference of Schistosoma mansoni cathepsin D, the apical enzyme of the hemoglobin proteolysis cascade.	Maria E Morales,Gabriel Rinaldi,Geoffrey N Gobert,Kristine J Kines,Jose F Tort,Paul J Brindley	Molecular and biochemical parasitology	The aspartic protease cathepsin D (Clan AA, Family A1) is expressed in the schistosome gut where it plays an apical role in the digestion of hemoglobin released from ingested erythrocytes. In this report, RNA interference approaches were employed to investigate the effects of knockdown of schistosome cathepsin D. Cultured schistosomules of Schistosoma mansoni were exposed by square wave electropo…	2008 Feb	Mol Biochem Parasitol	160-8	157	eng	10.1016/j.molbiopara.2007.10.009
Experimental	SmCB1			2008	Schistosome asparaginyl endopeptidase (legumain) is not essential for cathepsin B1 activation in vivo.	Greice Krautz-Peterson,Patrick J Skelly	Molecular and biochemical parasitology	Schistosomes are parasitic platyhelminths that constitute an important public health problem. Adult parasites live in the vasculature of their vertebrate hosts where they consume blood. Ingested blood proteins are degraded by a proteolytic cascade. One of the best characterized schistosome proteases is cathepsin B1 (SmCB1 or Sm31). This protein is synthesized as a large 38 kDa precursor form whic…	2008 May	Mol Biochem Parasitol	54-8	159	eng	10.1016/j.molbiopara.2007.12.011
Experimental	SmHGPRTase			2008	Schistosoma mansoni: evaluation of an RNAi-based treatment targeting HGPRTase gene.	T C Pereira,V D B Pascoal,R B Marchesini,I G Maia,L A Magalh√£es,E M Zanotti-Magalh√£es,I Lopes-Cendes	Experimental parasitology	Hypoxanthine-guanine phosphoribosyltransferase (HGPRTase) is an essential gene of the parasite Schistosoma mansoni and it is well conserved in its hosts (mouse and human) at the protein but not at the RNA level. This feature prompted us to assess RNA interference (RNAi) to combat schistosomiasis. Small interfering RNAs (siRNAs) were produced against HGPRTase, injected in infected mice and the num…	2008 Apr	Exp Parasitol	619-23	118	eng	10.1016/j.exppara.2007.11.017
Experimental	SmIR1, SmIR2			2008	Insulin receptors and glucose uptake in the human parasite Schistosoma mansoni.	A Ahier,N Khayath,J Vicogne,C Dissous	Parasite (Paris, France)	Very little is known about insulin signalling in schistosomes despite its potential importance in host-parasite molecular dialogue and parasite growth and development. The recent characterization of two insulin receptors (SmIR-1 and SmIR-2) in Schistosoma mansoni has led us to reconsider the question of the potential importance of insulin in host-schistosome interactions. In this work, we demonst…	2008 Dec	Parasite	573-9	15	eng	10.1051/parasite/2008154573
Experimental	SjPrx-1,Prx-2	soaking		2009	Peroxiredoxin-1 from Schistosoma japonicum functions as a scavenger against hydrogen peroxide but not nitric oxide.	Takashi Kumagai,Yoshio Osada,Nobuo Ohta,Tamotsu Kanazawa	Molecular and biochemical parasitology	Three peroxiredoxins (Prxs) are expressed during most of the developmental stages in the schistosome. Prx-1 is localized on the surface of the schistosomula and adults of Schistosoma japonicum, while Prx-2 is localized in the sub-tegumental tissues, parenchyma, vitelline glands, and gut epithelium, but not on the surface of the worms. We applied RNA interference techniques to suppress the specifi…	2009 Mar	Mol Biochem Parasitol	26-31	164	eng	10.1016/j.molbiopara.2008.11.002
Experimental	SjGCP	Soaking/ infected mice dosed with iv doses of siRNA		2009	In vitro and in vivo evaluation of small interference RNA-mediated gynaecophoral canal protein silencing in Schistosoma japonicum.	Guofeng Cheng,Zhiqiang Fu,Jiaojiao Lin,Yi Shi,Yuancong Zhou,Youxin Jin,Youmin Cai	The journal of gene medicine	BACKGROUND: Schistosomiasis causes liver and intestinal damage and can be very debilitating. The pairing of a male worm with a female worm residing in the gynaecophoral canal of male plays a critical role in the development of female parasite. Because the male specific gynaecophoral canal protein of Schistosoma japonicum (SjGCP) is found in significant quantities in the adult female worm after pa…	2009 May	J Gene Med	412-21	11	eng	10.1002/jgm.1314
Experimental	Sm GST26, GST28, Prx1, Prx2, GPx			2009	Role of the endogenous antioxidant system in the protection of Schistosoma mansoni primary sporocysts against exogenous oxidative stress.	Marina de Moraes Mour√£o,Nathalie Dinguirard,Gl√≥ria R Franco,Timothy P Yoshino	PLoS neglected tropical diseases	Antioxidants produced by the parasite Schistosoma mansoni are believed to be involved in the maintenance of cellular redox balance, thus contributing to larval survival in their intermediate snail host, Biomphalaria glabrata. Here, we focused on specific antioxidant enzymes, including glutathione-S-transferases 26 and 28 (GST26 and 28), glutathione peroxidase (GPx), peroxiredoxin 1 and 2 (Prx1 an…	2009 Nov 17	PLoS Negl Trop Dis	e550	3	eng	10.1371/journal.pntd.0000550
Experimental	SmAgo2/3/4			2009	Preliminary analysis of miRNA pathway in Schistosoma mansoni.	Matheus S Gomes,Fernanda J Cabral,Liana K Jannotti-Passos,Omar Carvalho,Vanderlei Rodrigues,Elio H Baba,Renata G S√°	Parasitology international	RNA silencing refers to a series of nuclear and cytoplasmatic processes involved in the post-transcriptional regulation of gene expression or post-transcriptional gene silencing (PTGS), either by sequence-specific mRNA degradation or by translational arrest. The best characterized small RNAs are microRNAs (miRNAs), which predominantly perform gene silencing through post-transcriptional mechanisms…	2009 Mar	Parasitol Int	61-8	58	eng	10.1016/j.parint.2008.10.002
Experimental	SmLAP1, SmLAP2			2009	RNA interference targeting leucine aminopeptidase blocks hatching of Schistosoma mansoni eggs.	Gabriel Rinaldi,Maria E Morales,Yousef N Alrefaei,Mart√≠n Cancela,Estela Castillo,John P Dalton,Jos√© F Tort,Paul J Brindley	Molecular and biochemical parasitology	Schistosoma mansoni leucine aminopeptidase (LAP) is thought to play a central role in hatching of the miracidium from the schistosome egg. We identified two discrete LAPs genes in the S. mansoni genome, and their orthologs in S. japonicum. The similarities in sequence and exon/intron structure of the two genes, LAP1 and LAP2, suggest that they arose by gene duplication and that this occurred befo…	2009 Oct	Mol Biochem Parasitol	118-26	167	eng	10.1016/j.molbiopara.2009.05.002
Experimental	SmPKA-C			2009	A schistosome cAMP-dependent protein kinase catalytic subunit is essential for parasite viability.	Brett E Swierczewski,Stephen J Davies	PLoS neglected tropical diseases	Eukaryotes, protozoan, and helminth parasites make extensive use of protein kinases to control cellular functions, suggesting that protein kinases may represent novel targets for the development of anti-parasitic drugs. Because of their central role in intracellular signaling pathways, cyclic nucleotide-dependent kinases such as cAMP-dependent protein kinase (PKA) represent promising new targets …	2009 Aug 25	PLoS Negl Trop Dis	e505	3	eng	10.1371/journal.pntd.0000505
Experimental	SmSOD, Smad1, RHO2, Smad2, Cav2A, ring box, GST26,calcineurin B, Smad4, lactate dehydrogenase and EF1alpha, myosin, PKCB, HEXBP, calcium channel, Sma2, RHO1, PKC receptor, DHHC, PepcK, calreticulin, calpain, Smeg, 14.3.3, K5, SPO1, SmZF1, fibrillarin, GST28, GPx, TPx1, TPx2 and TPx2/TPx1		RNAi screen of 32 genes studied to determine phenotype of knockdown	2009	Phenotypic screen of early-developing larvae of the blood fluke, schistosoma mansoni, using RNA interference.	M M Mour√£o,Nathalie Dinguirard,Gl√≥ria R Franco,Timothy P Yoshino	PLoS neglected tropical diseases	RNA interference (RNAi) represents the only method currently available for manipulating gene-specific expression in Schistosoma spp., although application of this technology as a functional genomic profiling tool has yet to be explored. In the present study 32 genes, including antioxidants, transcription factors, cell signaling molecules and metabolic enzymes, were selected to determine if gene k…	2009 Aug 11	PLoS Negl Trop Dis	e502	3	eng	10.1371/journal.pntd.0000502
Experimental	SmTK4. SmTk3	Electroporation		2010	The Syk kinase SmTK4 of Schistosoma mansoni is involved in the regulation of spermatogenesis and oogenesis.	Svenja Beckmann,Christin Buro,Colette Dissous,J√∂rg Hirzmann,Christoph G Grevelding	PLoS pathogens	The signal transduction protein SmTK4 from Schistosoma mansoni belongs to the family of Syk kinases. In vertebrates, Syk kinases are known to play specialized roles in signaling pathways in cells of the hematopoietic system. Although Syk kinases were identified in some invertebrates, their role in this group of animals has not yet been elucidated. Since SmTK4 is the first Syk kinase from a parasi…	2010 Feb 12	PLoS Pathog	e1000769	6	eng	10.1371/journal.ppat.1000769
Experimental	SjWnt4	electroporation		2010	Wnt4, the first member of the Wnt family identified in Schistosoma japonicum, regulates worm development by the canonical pathway.	Hong-Fei Li,Xiao-Bo Wang,Ya-Ping Jin,Yan-Xun Xia,Xin-Gang Feng,Jian-Mei Yang,Xin-Yong Qi,Chun-Xiu Yuan,Jiao-Jiao Lin	Parasitology research	The Wnt signaling pathway is an evolutionarily conserved signal transduction pathway used extensively during animal development. We aim, by increasing our understanding of the Wnt signaling pathway, to find a key gene or protein present in schistosomes that can be developed into vaccine candidate or drug target. We therefore isolated the Wnt4 gene from Schistosoma japonicum. Wnt4 encodes a putati…	2010 Sep	Parasitol Res	795-805	107	eng	10.1007/s00436-010-1933-8
Experimental	SmCB1	Mouse Moloney virus		2010	Vector-based RNA interference of cathepsin B1 in Schistosoma mansoni.	Elissaveta B Tchoubrieva,Poh C Ong,Robert N Pike,Paul J Brindley,Bernd H Kalinna	Cellular and molecular life sciences : CMLS	In helminth parasites, proteolytic enzymes have been implicated in facilitating host invasion, moulting, feeding, and evasion of the host immune response. These key functions render them potential targets for anti-parasite chemotherapy and immunotherapy. Schistosomes feed on host blood and the digested haemoglobin is their major source of amino acids. Haemoglobin digestion is essential for parasi…	2010 Nov	Cell Mol Life Sci	3739-3748	67	eng	10.1007/s00018-010-0345-3
Experimental	SmTsp1, Tsp2	Soaking		2010	Suppression of mRNAs encoding tegument tetraspanins from Schistosoma mansoni results in impaired tegument turnover.	Mai H Tran,Tori C Freitas,Leanne Cooper,Soraya Gaze,Michelle L Gatton,Malcolm K Jones,Erica Lovas,Edward J Pearce,Alex Loukas	PLoS pathogens	Schistosomes express a family of integral membrane proteins, called tetraspanins (TSPs), in the outer surface membranes of the tegument. Two of these tetraspanins, Sm-TSP-1 and Sm-TSP-2, confer protection as vaccines in mice, and individuals who are naturally resistant to S. mansoni infection mount a strong IgG response to Sm-TSP-2. To determine their functions in the tegument of S. mansoni we us…	2010 Apr 15	PLoS Pathog	e1000840	6	eng	10.1371/journal.ppat.1000840
Experimental	SmAQP			2010	The tegument of the human parasitic worm Schistosoma mansoni as an excretory organ: the surface aquaporin SmAQP is a lactate transporter.	Zahra Faghiri,Simone M R Camargo,Katja Huggel,Ian C Forster,David Ndegwa,Fran√ßois Verrey,Patrick J Skelly	PloS one	Adult schistosomes are intravascular parasites that metabolize imported glucose largely via glycolysis. How the parasites get rid of the large amounts of lactic acid this generates is unknown at the molecular level. Here, we report that worms whose aquaporin gene (SmAQP) has been suppressed using RNAi fail to rapidly acidify their culture medium and excrete less lactate compared to controls. Func…	2010 May 3	PLoS One	e10451	5	eng	10.1371/journal.pone.0010451
Experimental	SmPAL			2010	A PAL for Schistosoma mansoni PHM.	Louise E Atkinson,Paul McVeigh,Michael J Kimber,Nikki J Marks,Betty A Eipper,Richard E Mains,Tim A Day,Aaron G Maule	Molecular and biochemical parasitology	Parasitic helminth neuromuscular function is a proven target for chemotherapeutic control. Although neuropeptide signalling plays a key role in helminth motor function, it has not yet provided targets for known anthelmintics. The majority of biologically active neuropeptides display a C-terminal amide (NH(2)) motif, generated exclusively by the sequential action of two enzymes, peptidylglycine al…	2010 Oct	Mol Biochem Parasitol	97-106	173	eng	10.1016/j.molbiopara.2010.05.009
Experimental	SmSGTP			2010	Suppressing glucose transporter gene expression in schistosomes impairs parasite feeding and decreases survival in the mammalian host.	Greice Krautz-Peterson,Mariana Simoes,Zahra Faghiri,David Ndegwa,Guilherme Oliveira,Charles B Shoemaker,Patrick J Skelly	PLoS pathogens	Adult schistosomes live in the host's bloodstream where they import nutrients such as glucose across their body surface (the tegument). The parasite tegument is an unusual structure since it is enclosed not by the typical one but by two closely apposed lipid bilayers. Within the tegument two glucose importing proteins have been identified; these are schistosome glucose transporter (SGTP) 1 and 4.…	2010 Jun 3	PLoS Pathog	e1000932	6	eng	10.1371/journal.ppat.1000932
Method optimization, and screening	SmCb1.1, CB1.2, SmCC, SmCD,CB2, annexin,Sm29GSK3,SmMetAP,SmPP-2a, SmNED, SmnMT	Soaking	RNAi screen 11 S. mansoni genes	2010	RNA interference in Schistosoma mansoni schistosomula: selectivity, sensitivity and operation for larger-scale screening.	Sa≈°a Stefaniƒá,Jan Dvo≈ô√°k,Martin Horn,Simon Braschi,Daniel Sojka,Debbie S Ruelas,Brian Suzuki,Kee-Chong Lim,Stephanie D Hopkins,James H McKerrow,Conor R Caffrey	PLoS neglected tropical diseases	BACKGROUND: The possible emergence of resistance to the only available drug for schistosomiasis spurs drug discovery that has been recently incentivized by the availability of improved transcriptome and genome sequence information. Transient RNAi has emerged as a straightforward and important technique to interrogate that information through decreased or loss of gene function and identify potenti…	2010 Oct 19	PLoS Negl Trop Dis	e850	4	eng	10.1371/journal.pntd.0000850
Methods		Electroporation/pseudotyped virus	electroporation	2010	Electroporation facilitates introduction of reporter transgenes and virions into schistosome eggs.	Kristine J Kines,Gabriel Rinaldi,Tunika I Okatcha,Maria E Morales,Victoria H Mann,Jose F Tort,Paul J Brindley	PLoS neglected tropical diseases	BACKGROUND: The schistosome egg represents an attractive developmental stage at which to target transgenes because of the high ratio of germ to somatic cells, because the transgene might be propagated and amplified by infecting snails with the miracidia hatched from treated eggs, and because eggs can be readily obtained from experimentally infected rodents. METHODS/FINDINGS: We investigated the u…	2010 Feb 2	PLoS Negl Trop Dis	e593	4	eng	10.1371/journal.pntd.0000593
Experimental	Sm-npp-1	Electroporation		2011	Schistosome I/Lamides--a new family of bioactive helminth neuropeptides.	Paul McVeigh,Gunnar R Mair,Ekaterina Novozhilova,Alex Day,Mostafa Zamanian,Nikki J Marks,Michael J Kimber,Timothy A Day,Aaron G Maule	International journal for parasitology	Here we report the identification of a new family of helminth neuropeptides with members in both nematodes and flatworms, and include preliminary cell biological and functional characterisation of one of the peptides from the trematode parasite of humans, Schistosoma mansoni. Bioinformatics and Rapid Amplification of cDNA Ends (RACE)-PCR were used to identify the complete S. mansoni neuropeptide …	2011 Jul	Int J Parasitol	905-13	41	eng	10.1016/j.ijpara.2011.03.010
Experimental	ShTsp2	Soaking/ electroporation		2011	Genetic manipulation of Schistosoma haematobium, the neglected schistosome.	Gabriel Rinaldi,Tunika I Okatcha,Anastas Popratiloff,Mary A Ayuk,Sutas Suttiprapa,Victoria H Mann,Yung-san Liang,Fred A Lewis,Alex Loukas,Paul J Brindley	PLoS neglected tropical diseases	BACKGROUND: Minimal information on the genome and proteome of Schistosoma haematobium is available, in marked contrast to the situation with the other major species of human schistosomes for which draft genome sequences have been reported. Accordingly, little is known about functional genomics in S. haematobium, including the utility or not of RNA interference techniques that, if available, promi…	2011 Oct	PLoS Negl Trop Dis	e1348	5	eng	10.1371/journal.pntd.0001348
Experimental	SjCRHSP-24			2011	RNAi silencing of calcium-regulated heat-stable protein of 24 kDa in Schistosoma japonicum affects parasite growth.	Xiang Zou,Ya-mei Jin,Ping-ping Liu,Qi-jin Wu,Jin-ming Liu,Jiao-jiao Lin	Parasitology research	The calcium-regulated heat-stable protein of 24 kDa (CRHSP-24) is a major calcineurin phosphoprotein that functions in multiple signal transduction pathways in cell metabolism. Schistosomes are multicellular parasites that infect 200 million people worldwide, even though treatment has been available for two decades. To determine the function of schistosome CRHSP-24 (SjCRHSP-24), we successfully k…	2011 Mar	Parasitol Res	567-72	108	eng	10.1007/s00436-010-2099-0
Experimental	SjTsp			2011	Identification of novel antigens within the Schistosoma japonicum tetraspanin family based on molecular characterization.	Wei Wu,Pengfei Cai,Qijun Chen,Heng Wang	Acta tropica	Tetraspanins (TSPs) are proteins found on the surface of the parasite Schistosoma mansoni that have been regarded as potential protective antigens. However, divergent evolution may occur among the species of S. mansoni and Schistosoma japonicum under different environmental pressure. Thus, it was essential to characterize the S. japonicum TSP family members before selecting potential candidate TS…	2011 Mar	Acta Trop	216-24	117	eng	10.1016/j.actatropica.2011.01.001
Experimental	SmAP			2011	Characterization of schistosome tegumental alkaline phosphatase (SmAP).	Rita Bhardwaj,Patrick J Skelly	PLoS neglected tropical diseases	Schistosomes are parasitic platyhelminths that currently infect over 200 million people globally. The parasites can live for years in a putatively hostile environment - the blood of vertebrates. We have hypothesized that the unusual schistosome tegument (outer-covering) plays a role in protecting parasites in the blood; by impeding host immunological signaling pathways we suggest that tegumental …	2011 Apr 5	PLoS Negl Trop Dis	e1011	5	eng	10.1371/journal.pntd.0001011
Experimental	SmCaM1, SmCAM2			2011	Cloning and functional characterization of two calmodulin genes during larval development in the parasitic flatworm Schistosoma mansoni.	Andrew S Taft,Timothy P Yoshino	The Journal of parasitology	Schistosomiasis is endemic in over 70 countries, in which more than 200 million people are infected with the various schistosome species. Understanding the physiological processes underlying key developmental events could be useful in developing novel chemotherapeutic reagents or infection intervention strategies. Calmodulin is a small, calcium-sensing protein found in all eukaryotes and, althoug…	2011 Feb	J Parasitol	72-81	97	eng	10.1645/ge-2586.1
Experimental	SMDR2,SmMRP1			2011	Genetic knockdown and pharmacological inhibition of parasite multidrug resistance transporters disrupts egg production in Schistosoma mansoni.	Ravi S Kasinathan,William M Morgan,Robert M Greenberg	PLoS neglected tropical diseases	P-glycoprotein (Pgp) and multidrug resistance-associated proteins (MRPs) are ATP-dependent transporters involved in efflux of toxins and xenobiotics from cells. When overexpressed, these transporters can mediate multidrug resistance (MDR) in mammalian cells, and changes in Pgp expression and sequence are associated with drug resistance in helminths. In addition to the role they play in drug efflu…	2011 Dec	PLoS Negl Trop Dis	e1425	5	eng	10.1371/journal.pntd.0001425
Experimental	SmNNP-5			2011	Tegumental phosphodiesterase SmNPP-5 is a virulence factor for schistosomes.	Rita Bhardwaj,Greice Krautz-Peterson,Akram Da'dara,Saul Tzipori,Patrick J Skelly	Infection and immunity	The intravascular trematode Schistosoma mansoni is a causative agent of schistosomiasis, a disease that constitutes a major health problem globally. In this study we cloned and characterized the schistosome tegumental phosphodiesterase SmNPP-5 and evaluated its role in parasite virulence. SmNPP-5 is a 52.5-kDa protein whose gene is rapidly turned on in the intravascular parasitic life stages, fol…	2011 Oct	Infect Immun	4276-84	79	eng	10.1128/iai.05431-11
Experimental	SmU6			2011	Schistosoma mansoni U6 gene promoter-driven short hairpin RNA induces RNA interference in human fibrosarcoma cells and schistosomules.	Mary A Ayuk,Sutas Suttiprapa,Gabriel Rinaldi,Victoria H Mann,Clarence M Lee,Paul J Brindley	International journal for parasitology	RNA interference (RNAi) mediated by short hairpin-RNA (shRNA) expressing plasmids can induce specific and long-term knockdown of specific mRNAs in eukaryotic cells. To develop a vector-based RNAi model for Schistosoma mansoni, the schistosome U6 gene promoter was employed to drive expression of shRNA targeting reporter firefly luciferase. An upstream region of a U6 gene predicted to contain the p…	2011 Jun	Int J Parasitol	783-9	41	eng	10.1016/j.ijpara.2011.02.004
Experimental	Sjp40	Electroporation		2012	[Effect of RNA interference on small heat shock protein Sjp40 of Schistosoma japonicum].	Minfang Chen,Rongjia Mai,Qianzhen Mo,Xiaohong Zhou	Nan fang yi ke da xue xue bao = Journal of Southern Medical University	OBJECTIVE: To study the effect of RNA interference (RNAi) on small heat shock protein (sHSP) Sjp40 of Schistosoma japonicum and its synergistic effect on the expression of SjHSP60, SjHSP70, and SjHSP90 mRNA, and observe the mRNA expression levels of Sjp40, SjHSP60, SjHSP70, and SjHSP90 in different stages of S.japonicum. METHODS: Double-stranded RNA (dsRNA) of Sjp40 (dsSjp40) and a control dsRNA …	2012 Apr	Nan Fang Yi Ke Da Xue Xue Bao	456-61	32	chi
Experimental	SmACSL	Electroporation		2012	Fatty acid oxidation is essential for egg production by the parasitic flatworm Schistosoma mansoni.	Stanley Ching-Cheng Huang,Tori C Freitas,Eyal Amiel,Bart Everts,Erika L Pearce,James B Lok,Edward J Pearce	PLoS pathogens	Schistosomes, parasitic flatworms that cause the neglected tropical disease schistosomiasis, have been considered to have an entirely carbohydrate based metabolism, with glycolysis playing a dominant role in the adult parasites. However, we have discovered a close link between mitochondrial oxygen consumption by female schistosomes and their ability to produce eggs. We show that oxygen consumptio…	2012	PLoS Pathog	e1002996	8	eng	10.1371/journal.ppat.1002996
Experimental	SmBeta Int1, Smalpha Int2	Electroporation		2012	Discovery of platyhelminth-specific Œ±/Œ≤-integrin families and evidence for their role in reproduction in Schistosoma mansoni.	Svenja Beckmann,Thomas Quack,Colette Dissous,Katia Cailliau,Gabriele Lang,Christoph G Grevelding	PloS one	In all metazoa, the response of cells to molecular stimuli from their environment represents a fundamental principle of regulatory processes controlling cell growth and differentiation. Among the membrane-linked receptors mediating extracellular communication processes are integrin receptors. Besides managing adhesion to the extracellular matrix or to other cells, they arrange information flow in…	2012	PLoS One	e52519	7	eng	10.1371/journal.pone.0052519
Experimental	SmcHS4	murine leukemia virus	VSV RNAi delivery	2012	Prototypic chromatin insulator cHS4 protects retroviral transgene from silencing in Schistosoma mansoni.	Sutas Suttiprapa,Gabriel Rinaldi,Paul J Brindley	Transgenic research	Vesicular stomatitis virus glycoprotein (VSVG) pseudotyped murine leukemia virus (MLV) virions can transduce schistosomes, leading to chromosomal integration of reporter transgenes. To develop VSVG-MLV for functional genomics in schistosomes, the influence of the chicken Œ≤-globin cHS4 element, a prototypic chromatin insulator, on transgene expression was examined. Plasmid pLNHX encoding the MLV …	2012 Jun	Transgenic Res	555-66	21	eng	10.1007/s11248-011-9556-0
Experimental	SjColV	soaking		2012	RNAi silencing of type V collagen in Schistosoma japonicum affects parasite morphology, spawning, and hatching.	Yunxia Yang,Yamei Jin,Pingping Liu,Yanli Shi,Yufan Cao,Jinming Liu,Yaojun Shi,Hao Li,Jiaojiao Lin	Parasitology research	Type V collagen is a component of non-cartilaginous tissues and is important in the determination of fibril structure and matrix organization, although its functions are still poorly understood. In this report, RNA interference (RNAi) approaches were used to investigate the effects of knockdown of the schistosome type V collagen (SjColV) gene. In this study, three different short interfering (si)…	2012 Sep	Parasitol Res	1251-7	111	eng	10.1007/s00436-012-2959-x
Experimental	Sj34.9			2012	[Function analysis of Sj34.9 gene based on RNAi and microarray].	Ping-Ping Liu,Yan-Li Shi,Yun-Xia Yang,Jin-Ming Liu,Jiao-Jiao Lin,Ya-Mei Jin	Zhongguo xue xi chong bing fang zhi za zhi = Chinese journal of schistosomiasis control	OBJECTIVE: To analyze the function of Sj34.9 gene, so as to provide the reference for future studies. METHODS: The Sj34.9 gene was knocked down in Schistosoma japonicum by RNA interference (RNAi), and the microarray was used to analyze the genes'expression of S. japonicum after Sj34.9 knocked down. RESULTS: A total of 378 genes expressed differently including 202 up-regulated genes and 176 down-r…	2012 Apr	Zhongguo Xue Xi Chong Bing Fang Zhi Za Zhi	127-31, 145	24	chi
Experimental	SjTYR1,SjTYR2			2012	siRNA-mediated knockdown of two tyrosinase genes from Schistosoma japonicum cultured in vitro.	Yuan He,Guobin Cai,Yonghui Ni,Ying Li,Hongying Zong,Li He	Experimental parasitology	The cross-linking process of eggshell proteins in helminths is dependent on the activities of tyrosinases (TYRs), which can be inhibited by phenol oxidase inhibitors. Two genes encoding TYRs, SjTYR1 and SjTYR2, have been identified in Schistosoma japonicum. In this study, siRNA-mediated RNA interference (RNAi) was performed to silence these two SjTYR genes to evaluate their roles in eggshell form…	2012 Dec	Exp Parasitol	394-402	132	eng	10.1016/j.exppara.2012.10.001
Experimental	SmOmega-1			2012	Schistosome-derived omega-1 drives Th2 polarization by suppressing protein synthesis following internalization by the mannose receptor.	Bart Everts,Leonie Hussaarts,Nicole N Driessen,Moniek H J Meevissen,Gabriele Schramm,Alwin J van der Ham,Barbara van der Hoeven,Thomas Scholzen,Sven Burgdorf,Markus Mohrs,Edward J Pearce,Cornelis H Hokke,Helmut Haas,Hermelijn H Smits,Maria Yazdanbakhsh	The Journal of experimental medicine	Omega-1, a glycosylated T2 ribonuclease (RNase) secreted by Schistosoma mansoni eggs and abundantly present in soluble egg antigen, has recently been shown to condition dendritic cells (DCs) to prime Th2 responses. However, the molecular mechanisms underlying this effect remain unknown. We show in this study by site-directed mutagenesis of omega-1 that both the glycosylation and the RNase activit…	2012 Sep 24	J Exp Med	1753-67, S1	209	eng	10.1084/jem.20111381
Experimental	SmSGTP, U6			2012	Metabolite movement across the schistosome surface.	A Da'dara,G Krautz-Peterson,Z Faghiri,P J Skelly	Journal of helminthology	Intravascular schistosome parasites are covered by an unusual double lipid bilayer. Nutrients, such as glucose and amino acids, as well as other metabolites, are known to be transported across this surface via specific transporter proteins. For instance, the glucose transporter protein SGTP4 is found in the host-interactive tegumental membranes. A second glucose transporter, SGTP1, localizes to t…	2012 Jun	J Helminthol	141-7	86	eng	10.1017/s0022149x12000120
Experimental	SjTsunagi/Y14	Electroporation		2013	Schistosoma japonicum: Tsunagi/Y14 protein plays a critical role in the development of the reproductive organs and eggs.	Cui-Ping Ren,Peng Zhang,Wei-Na Zhang,Da-Ke Huang,Xue-Mei Jia,Li Gui,Miao Liu,Ji-Jia Shen	Experimental parasitology	Tsunagi/Y14 is an evolutionarily conserved RNA-binding protein that is required for the maintenance of oogenesis and the masculinization of the germ-line in many animal models. We speculated that Tsunagi/Y14 might also regulate reproductive organ development in Schistosoma japonicum (S. japonicum, Sj). Sj Tsunagi/Y14 and control double-stranded RNAs were introduced into schistosomula by electropo…	2013 Oct	Exp Parasitol	430-6	135	eng	10.1016/j.exppara.2013.08.001
Experimental	SjCaMKII	Electroporation		2013	Transcriptional responses of in vivo praziquantel exposure in schistosomes identifies a functional role for calcium signalling pathway member CamKII.	Hong You,Donald P McManus,Wei Hu,Michael J Smout,Paul J Brindley,Geoffrey N Gobert	PLoS pathogens	Treatment for clinical schistosomiasis has relied centrally on the broad spectrum anthelmintic praziquantel; however, there is limited information on its mode of action or the molecular response of the parasite. This paper presents a transcriptional and functional approach to defining the molecular responses of schistosomes to praziquantel. Differential gene expression in Schistosoma japonicum wa…	2013 Mar	PLoS Pathog	e1003254	9	eng	10.1371/journal.ppat.1003254
Experimental	S. mansoni EST library	soaking	Trans splicing knock down	2013	A directed approach for the identification of transcripts harbouring the spliced leader sequence and the effect of trans-splicing knockdown in Schistosoma mansoni.	Marina de Moraes Mour√£o,Main√° Bitar,Francisco Pereira Lobo,Ana Paula Peconick,Priscila Grynberg,Francisco Prosdocimi,Michael Waisberg,Gustavo Coutinho Cerqueira,Andr√©a Mara Macedo,Carlos Renato Machado,Timothy Yoshino,Gl√≥ria Regina Franco	Memorias do Instituto Oswaldo Cruz	Schistosomiasis is a major neglected tropical disease caused by trematodes from the genus Schistosoma. Because schistosomes exhibit a complex life cycle and numerous mechanisms for regulating gene expression, it is believed that spliced leader (SL) trans-splicing could play an important role in the biology of these parasites. The purpose of this study was to investigate the function of trans-spli…	2013 Sep	Mem Inst Oswaldo Cruz	707-17	108	eng	10.1590/0074-0276108062013006
Experimental	SjBMP	Soaking		2013	Cloning and characterization of a bone morphogenetic protein homologue of Schistosoma japonicum.	Rong Liu,Qin-ping Zhao,Qing Ye,Tao Xiong,Chun-lian Tang,Hui-fen Dong,Ming-sen Jiang	Experimental parasitology	Bone morphogenetic proteins (BMPs) are known to play an important role in the regulation of cell proliferation, survival, differentiation and apoptosis in many vertebrates and invertebrates through the TGF-Œ≤ signaling pathway. Although the TGF-Œ≤ signaling pathway exists in schistosomes, BMP homologue, a ligand of TGF-Œ≤ in Schistosoma japonicum, has not yet been identified. In this study, a BMP…	2013 Sep	Exp Parasitol	64-71	135	eng	10.1016/j.exppara.2013.05.016
Experimental	SmCd59			2013	On the three-finger protein domain fold and CD59-like proteins in Schistosoma mansoni.	Leonardo P Farias,Greice Krautz-Peterson,Cibele A Tararam,Bogar O Araujo-Montoya,Tatiana R Fraga,Henrique K Rofatto,Floriano P Jr Silva,Lourdes Isaac,Akram A Da'dara,R Alan Wilson,Charles B Shoemaker,Luciana C C Leite	PLoS neglected tropical diseases	BACKGROUND: It is believed that schistosomes evade complement-mediated killing by expressing regulatory proteins on their surface. Recently, six homologues of human CD59, an important inhibitor of the complement system membrane attack complex, were identified in the schistosome genome. Therefore, it is important to investigate whether these molecules could act as CD59-like complement inhibitors i…	2013	PLoS Negl Trop Dis	e2482	7	eng	10.1371/journal.pntd.0002482
Experimental	SmFGF			2013	Adult somatic stem cells in the human parasite Schistosoma mansoni.	James J 3rd Collins,Bo Wang,Bramwell G Lambrus,Marla E Tharp,Harini Iyer,Phillip A Newmark	Nature	Schistosomiasis is among the most prevalent human parasitic diseases, affecting more than 200 million people worldwide. The aetiological agents of this disease are trematode flatworms (Schistosoma) that live and lay eggs within the vasculature of the host. These eggs lodge in host tissues, causing inflammatory responses that are the primary cause of morbidity. Because these parasites can live and…	2013 Feb 28	Nature	476-9	494	eng	10.1038/nature11924
Experimental	Smp-089320			2013	Genetic and molecular basis of drug resistance and species-specific drug action in schistosome parasites.	Claudia L L Valentim,Donato Cioli,Fr√©d√©ric D Chevalier,Xiaohang Cao,Alexander B Taylor,Stephen P Holloway,Livia Pica-Mattoccia,Alessandra Guidi,Annalisa Basso,Isheng J Tsai,Matthew Berriman,Claudia Carvalho-Queiroz,Marcio Almeida,Hector Aguilar,Doug E Frantz,P John Hart,Philip T LoVerde,Timothy J C Anderson	Science (New York, N.Y.)	Oxamniquine resistance evolved in the human blood fluke (Schistosoma mansoni) in Brazil in the 1970s. We crossed parental parasites differing ~500-fold in drug response, determined drug sensitivity and marker segregation in clonally derived second-generation progeny, and identified a single quantitative trait locus (logarithm of odds = 31) on chromosome 6. A sulfotransferase was identified as the…	2013 Dec 13	Science	1385-9	342	eng	10.1126/science.1243106
Experimental	SmSERT			2013	The functional role of a serotonin transporter in Schistosoma mansoni elucidated through immunolocalization and RNA interference (RNAi).	Nicholas Patocka,Paula Ribeiro	Molecular and biochemical parasitology	Serotonin is an important neurotransmitter in both vertebrates and invertebrates. In the parasitic flatworm, Schistosoma mansoni, serotonin stimulates worm movement and potentiates muscle contraction. A specific serotonin transporter (SmSERT) was previously cloned from S. mansoni and characterized in vitro. Here we conduct a first investigation of the native protein in the worm so as to elucidate…	2013 Jan	Mol Biochem Parasitol	32-42	187	eng	10.1016/j.molbiopara.2012.11.008
Experimental	SmSirt1			2013	Schistosoma mansoni Sirtuins: characterization and potential as chemotherapeutic targets.	Julien Lancelot,St√©phanie Caby,Florence Dubois-Abdesselem,Mathieu Vanderstraete,Jacques Trolet,Guilherme Oliveira,Franz Bracher,Manfred Jung,Raymond J Pierce	PLoS neglected tropical diseases	BACKGROUND: The chemotherapy of schistosomiasis currently depends on the use of a single drug, praziquantel. In order to develop novel chemotherapeutic agents we are investigating enzymes involved in the epigenetic modification of chromatin. Sirtuins are NAD+ dependent lysine deacetylases that are involved in a wide variety of cellular processes including histone deacetylation, and have been demo…	2013	PLoS Negl Trop Dis	e2428	7	eng	10.1371/journal.pntd.0002428
Experimental	SmSNaK1			2013	Schistosome Na,K-ATPase as a therapeutic target.	Akram A Da'dara,Zahra Faghiri,Greice Krautz-Peterson,Rita Bhardwaj,Patrick J Skelly	Transactions of the Royal Society of Tropical Medicine and Hygiene	Na,K-ATPases are ubiquitous membrane-bound enzymes comprising Œ± and Œ≤ subunits. Here we clone a Na,K-ATPase Œ≤ homolog (designated SNaK1Œ≤) from the human parasitic platyhelminth, Schistosoma mansoni. The predicted protein is about 33 kDa, and contains a single transmembrane domain and multiple conserved motifs. SNaK1Œ≤ and its previously cloned Œ±-subunit counterpart (SNaK1Œ±) are both express…	2013 Feb	Trans R Soc Trop Med Hyg	74-82	107	eng	10.1093/trstmh/trs020
Experimental	Sm ABC transporters	Electroporation	PZQ mode of action	2014	Inhibition or knockdown of ABC transporters enhances susceptibility of adult and juvenile schistosomes to Praziquantel.	Ravi S Kasinathan,Lalit Kumar Sharma,Charles Cunningham,Thomas R Webb,Robert M Greenberg	PLoS neglected tropical diseases	Parasitic flatworms of the genus Schistosoma cause schistosomiasis, a neglected tropical disease that affects hundreds of millions. Treatment of schistosomiasis depends almost entirely on the drug praziquantel (PZQ). Though essential to treating and controlling schistosomiasis, a major limitation of PZQ is that it is not active against immature mammalian-stage schistosomes. Furthermore, there are…	2014 Oct	PLoS Negl Trop Dis	e3265	8	eng	10.1371/journal.pntd.0003265
Experimental	SjAR,SjGAPDH	Electroporation/soaking		2014	[Effect of RNA interference targeting Schistosoma japonicum aldose reductase gene].	Shu-Qi Wang,Bin Xu,Jian Liu,Ji-Peng Wang,Wei Hu	Zhongguo ji sheng chong xue yu ji sheng chong bing za zhi = Chinese journal of parasitology & parasitic diseases	OBJECTIVE: To investigate the effect of siRNA-induced RNA interference (RNAi) at both messenger RNA (mRNA) and protein level, targeting the Schistosoma japonicum aldose reductase (SjAR) gene. METHODS: Two siRNAs (siRNA-1 and siRNA-2) were designed based on SjAR gene sequence and commercially synthesized together with a negative control siRNA (siRNA-NC) showing no homology to any known S. japonicu…	2014 Feb	Zhongguo Ji Sheng Chong Xue Yu Ji Sheng Chong Bing Za Zhi	17-21	32	chi
Experimental	SjLgl	soaking		2014	Distribution of lethal giant larvae (Lgl) protein in the tegument and negative impact of siRNA-based gene silencing on worm surface structure and egg hatching in Schistosoma japonicum.	Yufan Cao,Yanli Shi,Hongbin Qiao,Yunxia Yang,Jinming Liu,Yaojun Shi,Jiaojiao Lin,Guan Zhu,Yamei Jin	Parasitology research	Lethal giant larvae (Lgl) are an evolutionarily conserved tumor suppressor present in fungi and animals. It plays an essential role in establishing apical-basal cell polarity, cell proliferation, differentiation, and tissue organization. Here, we report the presence of Lgl gene in the blood fluke Schistosoma japonicum (SjLgl) (GenBank: KF246684). SjLgl protein was mainly distributed in the unique…	2014 Jan	Parasitol Res	2023-09-01	113	eng	10.1007/s00436-013-3620-z
Experimental	SjTGR, TrxR	soaking		2014	Inhibitory effects and analysis of RNA interference on thioredoxin glutathione reductase expression in Schistosoma japonicum.	Yanhui Han,Zhiqiang Fu,Yang Hong,Min Zhang,Hongxiao Han,Ke Lu,Jianmei Yang,Xiangrui Li,Jiaojiao Lin	The Journal of parasitology	Schistosomes infect around 280 million people worldwide. The worms survive in the veins of the final host, where thioredoxin glutathione reductase (TGR) activity helps the parasites to survive in the aerobic environment. In the present study, we synthesized 4 small interfering RNAs (siRNA S1, S2, S3, and S4) targeting the Schistosoma japonicum (Sj) TGR gene and used them to knockdown the TGR gene…	2014 Aug	J Parasitol	463-9	100	eng	10.1645/13-397.1
Experimental	Sm5HTR			2014	Serotonin signaling in Schistosoma mansoni: a serotonin-activated G protein-coupled receptor controls parasite movement.	Nicholas Patocka,Nidhi Sharma,Mohammed Rashid,Paula Ribeiro	PLoS pathogens	Serotonin is an important neuroactive substance in all the parasitic helminths. In Schistosoma mansoni, serotonin is strongly myoexcitatory; it potentiates contraction of the body wall muscles and stimulates motor activity. This is considered to be a critical mechanism of motor control in the parasite, but the mode of action of serotonin is poorly understood. Here we provide the first molecular e…	2014 Jan	PLoS Pathog	e1003878	10	eng	10.1371/journal.ppat.1003878
Experimental	SmACCs			2014	Functional characterization of a novel family of acetylcholine-gated chloride channels in Schistosoma mansoni.	Kevin MacDonald,Samuel Buxton,Michael J Kimber,Tim A Day,Alan P Robertson,Paula Ribeiro	PLoS pathogens	Acetylcholine is the canonical excitatory neurotransmitter of the mammalian neuromuscular system. However, in the trematode parasite Schistosoma mansoni, cholinergic stimulation leads to muscle relaxation and a flaccid paralysis, suggesting an inhibitory mode of action. Information about the pharmacological mechanism of this inhibition is lacking. Here, we used a combination of techniques to asse…	2014 Jun	PLoS Pathog	e1004181	10	eng	10.1371/journal.ppat.1004181
Experimental	SmATPDase1			2014	Schistosome apyrase SmATPDase1, but not SmATPDase2, hydrolyses exogenous ATP and ADP.	Akram A Da'dara,Rita Bhardwaj,Patrick J Skelly	Purinergic signalling	Schistosomes are parasitic worms that can live in the bloodstream of their vertebrate hosts for many years. It has been proposed that the worms impinge on host purinergic signalling by degrading proinflammatory molecules like ATP as well as prothrombotic mediators like ADP. This capability may help explain the apparent refractoriness of the worms to both immune elimination and thrombus formation.…	2014 Dec	Purinergic Signal	573-80	10	eng	10.1007/s11302-014-9416-5
Experimental	SmATPDase1, SmAP			2014	Schistosome tegumental ecto-apyrase (SmATPDase1) degrades exogenous pro-inflammatory and pro-thrombotic nucleotides.	Akram A Da'dara,Rita Bhardwaj,Yasser B M Ali,Patrick J Skelly	PeerJ	Schistosomes are parasitic worms that can survive in the hostile environment of the human bloodstream where they appear refractory to both immune elimination and thrombus formation. We hypothesize that parasite migration in the bloodstream can stress the vascular endothelium causing this tissue to release chemicals alerting responsive host cells to the stress. Such chemicals are called damage ass…	2014	PeerJ	e316	2	eng	10.7717/peerj.316
Experimental	SmCaMK2, SmJNK, SmERK1, SmERK2, SmRas			2014	Regulation of Schistosoma mansoni development and reproduction by the mitogen-activated protein kinase signaling pathway.	Luiza Freire de Andrade,Marina de Moraes Mour√£o,Juliana Assis Geraldo,Fernanda Sales Coelho,Larissa Lopes Silva,Renata Heisler Neves,Angela Volpini,Jos√© Roberto Machado-Silva,Neusa Araujo,Rafael Nacif-Pimenta,Conor R Caffrey,Guilherme Oliveira	PLoS neglected tropical diseases	BACKGROUND: Protein kinases are proven targets for drug development with an increasing number of eukaryotic Protein Kinase (ePK) inhibitors now approved as drugs. Mitogen-activated protein kinase (MAPK) family members connect cell-surface receptors to regulatory targets within cells and influence a number of tissue-specific biological activities such as cell proliferation, differentiation and sur…	2014 Jun	PLoS Negl Trop Dis	e2949	8	eng	10.1371/journal.pntd.0002949
Experimental	SmHMGR			2014	Chemical and genetic validation of the statin drug target to treat the helminth disease, schistosomiasis.	Liliana Rojo-Arreola,Thavy Long,Dan Asarnow,Brian M Suzuki,Rahul Singh,Conor R Caffrey	PloS one	The mevalonate pathway is essential in eukaryotes and responsible for a diversity of fundamental synthetic activities. 3-hydroxy-3-methylglutaryl coenzyme A reductase (HMGR) is the rate-limiting enzyme in the pathway and is targeted by the ubiquitous statin drugs to treat hypercholesterolemia. Independent reports have indicated the cidal effects of statins against the flatworm parasite, S. manson…	2014	PLoS One	e87594	9	eng	10.1371/journal.pone.0087594
Experimental	SmVKR1			2014	Venus kinase receptors control reproduction in the platyhelminth parasite Schistosoma mansoni.	Mathieu Vanderstraete,Nad√®ge Gouignard,Katia Cailliau,Marion Morel,Steffen Hahnel,Silke Leutner,Svenja Beckmann,Christoph G Grevelding,Colette Dissous	PLoS pathogens	The Venus kinase receptor (VKR) is a single transmembrane molecule composed of an intracellular tyrosine kinase domain close to that of insulin receptor and an extracellular Venus Flytrap (VFT) structure similar to the ligand binding domain of many class C G protein coupled receptors. This receptor tyrosine kinase (RTK) was first discovered in the platyhelminth parasite Schistosoma mansoni, then …	2014 May	PLoS Pathog	e1004138	10	eng	10.1371/journal.ppat.1004138
Experimental	SJIR1	Electroporation		2015	Suppression of the Insulin Receptors in Adult Schistosoma japonicum Impacts on Parasite Growth and Development: Further Evidence of Vaccine Potential.	Hong You,Geoffrey N Gobert,Pengfei Cai,Rong Mou,Sujeevi Nawaratna,Guofu Fang,Francois Villinger,Donald P McManus	PLoS neglected tropical diseases	To further investigate the importance of insulin signaling in the growth, development, sexual maturation and egg production of adult schistosomes, we have focused attention on the insulin receptors (SjIRs) of Schistosoma japonicum, which we have previously cloned and partially characterised. We now show, by Biolayer Interferometry, that human insulin can bind the L1 subdomain (insulin binding dom…	2015 May	PLoS Negl Trop Dis	e0003730	9	eng	10.1371/journal.pntd.0003730
Experimental	SjGPx	lipofection		2015	Molecular cloning and characterization of a phospholipid hydroperoxide glutathione peroxidase gene from a blood fluke Schistosoma japonicum.	Ying Zhang,Yuan He,Li He,Hong-Ying Zong,Guo-Bin Cai	Molecular and biochemical parasitology	Phospholipid hydroperoxide glutathione peroxidase (PHGPx) is a major antioxidant enzyme and plays critical roles in the protection of cells against oxidative stress by catalysing reduction of lipid hydroperoxides. A full-length cDNA sequence corresponding to GPx gene from Schistosoma japonicum (designated SjGPx) was isolated and characterized. SjGPx contained an in-frame TGA codon for selenocyste…	2015 Sep-Oct	Mol Biochem Parasitol	2013-05-01	203	eng	10.1016/j.molbiopara.2015.10.001
Experimental	Sj79	soaking		2015	[Molecular characteristics and RNA interference efficiency of Schistosoma japonicum Sj79 gene].	Yan-yan Jiang,Zhong-ying Yuan,Yu-xin Xu,Wei Zang,Jian-ping Cao,Ying Wang,Jian-hai Yin,Yu-juan Shen	Zhongguo xue xi chong bing fang zhi za zhi = Chinese journal of schistosomiasis control	OBJECTIVE: To study the structural features and characteristics of a novel gene Schistosoma japonicum 79 (Sj79), and observe its effect of RNA interference (RNAi) , so as to provide the experimental basis for its further function study and mechanism study of anti reproductive development of schistosome. METHODS: The gene structure and characteristics of Sj79 were analyzed by bioinformatics method…	2015 Jun	Zhongguo Xue Xi Chong Bing Fang Zhi Za Zhi	273-6, 289	27	chi
Experimental	SjCTRL	soaking		2015	[Preliminary Genetic and Functional Analyses of Schistosoma japonicum Chymotrypsin-like Protease].	Ri-yi Chai,Ji-peng Wang,Jian Li,Rui-xiang Zhang,Qing Li,Mu Liu,Yue Xin,Bin Xu,Wei Hu	Zhongguo ji sheng chong xue yu ji sheng chong bing za zhi = Chinese journal of parasitology & parasitic diseases	OBJECTIVE: To investigate the gene expression, localization and potential functions of Schistosoma japonicum chymotrypsin-like protease (SjCTRL) in the host, and evaluate its potential immune-protection efficacy against S. japonicum infection in mice. METHODS: The physicochemical properties of SjCTRL and its phylogenetic relationship with homologous genes from other species were analyzed with bio…	2015 Aug	Zhongguo Ji Sheng Chong Xue Yu Ji Sheng Chong Bing Za Zhi	251-7	33	chi
Experimental	SjZF	soaking		2015	The molecular characterization and RNAi silencing of SjZFP1 in Schistosoma japonicum.	Xin Liu,Jin-Ming Liu,Zhen-yu Song,Rong-He Xing,Ya-Mei Jin,Yan-hong Guo,Hao Li,Ke Lu,Yao-jun Shi,Guo-feng Cheng,Jiao-Jiao Lin	Parasitology research	During development, Schistosoma japonicum undergoes many morphological and physiological transformations as a result of profound changes in gene expression. Proteins containing zinc finger motifs usually play an important role in DNA recognition, RNA packaging, and transcriptional activation. In our current study, we cloned the open reading frame (ORF) of SjZFP1 of S. japonicum, which encodes a z…	2015 Mar	Parasitol Res	903-11	114	eng	10.1007/s00436-014-4255-4
Experimental	SjGPx			2015	Expression and characterization of a phospholipid hydroperoxide glutathione peroxidase gene in Schistosoma japonicum.	Ying Zhang,Yuan He,L I He,Hongying Zong,Guobin Cai	Parasitology	Phospholipid hydroperoxide glutathione peroxidase (PHGPx, GPx4) is a major antioxidant enzyme, which plays unique roles in the protection of cells against oxidative stress by catalysing reduction of lipid hydroperoxides. We isolated and characterized a full-length cDNA sequence encoding GPx gene from a blood fluke, Schistosoma japonicum (designated SjGPx), which contained an in-frame TGA codon fo…	2015 Nov	Parasitology	1595-604	142	eng	10.1017/s0031182015001055
Experimental	SmERG/ Smp_161140			2015	Inhibition of Schistosoma mansoni ether-a-go-go related gene-encoded potassium channels leads to hypermotility and impaired egg production.	S J Parker-Manuel,S Hahnel,C G Grevelding	Experimental parasitology	The purpose of this work was to investigate the effect of ether-a-go-go related gene (ERG) potassium channel inhibition on Schistosoma mansoni. Use of dofetilide to block the schistosome ERGs resulted in a striking 'corkscrew' effect. The worms were unable to control their motility; they were hypermotile. The treated worms produced abnormal eggs, some of which consisted of little more than a spin…	2015 Nov	Exp Parasitol	48-54	158	eng	10.1016/j.exppara.2015.07.001
Experimental	SmGAR			2015	A constitutively active G protein-coupled acetylcholine receptor regulates motility of larval Schistosoma mansoni.	Kevin MacDonald,Michael J Kimber,Tim A Day,Paula Ribeiro	Molecular and biochemical parasitology	The neuromuscular system of helminths controls a variety of essential biological processes and therefore represents a good source of novel drug targets. The neuroactive substance, acetylcholine controls movement of Schistosoma mansoni but the mode of action is poorly understood. Here, we present first evidence of a functional G protein-coupled acetylcholine receptor in S. mansoni, which we have n…	2015 Jul	Mol Biochem Parasitol	29-37	202	eng	10.1016/j.molbiopara.2015.09.001
Experimental	SmMDR2, SmMRP1Sm,ABCA4, SmABCB6, and SmABCC10/MRP7			2015	Prospects for Vector-Based Gene Silencing to Explore Immunobiological Features of Schistosoma mansoni.	Jana Hagen,Jean-Pierre Y Scheerlinck,Neil D Young,Robin B Gasser,Bernd H Kalinna	Advances in parasitology	Schistosomiasis is a prevalent, socioeconomically important disease of humans caused by parasites of the genus Schistosoma (schistosomes or blood flukes). Currently, more than 200 million people worldwide are infected with schistosomes. Despite major research efforts, there is only one drug routinely used for effective treatment, and no vaccine is available to combat schistosomiasis. The purpose …	2015 Apr	Adv Parasitol	85-122	88	eng	10.1016/bs.apar.2015.02.002
Experimental	SmPLK1, SmAPKC			2015	Application of RNAi to Genomic Drug Target Validation in Schistosomes.	Alessandra Guidi,Nuha R Mansour,Ross A Paveley,Ian M Carruthers,J√©r√©my Besnard,Andrew L Hopkins,Ian H Gilbert,Quentin D Bickle	PLoS neglected tropical diseases	Concerns over the possibility of resistance developing to praziquantel (PZQ), has stimulated efforts to develop new drugs for schistosomiasis. In addition to the development of improved whole organism screens, the success of RNA interference (RNAi) in schistosomes offers great promise for the identification of potential drug targets to initiate drug discovery. In this study we set out to contribu…	2015 May	PLoS Negl Trop Dis	e0003801	9	eng	10.1371/journal.pntd.0003801
Experimental	SmCaM			2016	Calmodulin disruption impacts growth and motility in juvenile liver fluke.	Erin M McCammick,Paul McVeigh,Paul McCusker,David J Timson,Russell M Morphew,Peter M Brophy,Nikki J Marks,Angela Mousley,Aaron G Maule	Parasites & vectors	BACKGROUND: Deficiencies in effective flukicide options and growing issues with drug resistance make current strategies for liver fluke control unsustainable, thereby promoting the need to identify and validate new control targets in Fasciola spp. parasites. Calmodulins (CaMs) are small calcium-sensing proteins with ubiquitous expression in all eukaryotic organisms and generally use fluctuations …	2016 Jan 27	Parasit Vectors	46	9	eng	10.1186/s13071-016-1324-9
Experimental	SmCBP1			2016	Tissue Degeneration following Loss of Schistosoma mansoni cbp1 Is Associated with Increased Stem Cell Proliferation and Parasite Death In Vivo.	Julie N R Collins,James J 3rd Collins	PLoS pathogens	Schistosomiasis is second only to malaria in terms of the global impact among diseases caused by parasites. A striking feature of schistosomes are their ability to thrive in their hosts for decades. We have previously demonstrated that stem cells, called neoblasts, promote homeostatic tissue maintenance in adult schistosomes and suggested these cells likely contribute to parasite longevity. Wheth…	2016 Nov	PLoS Pathog	e1005963	12	eng	10.1371/journal.ppat.1005963
Experimental	SmHMGB2, SmHMGB3			2016	The distinct C-terminal acidic domains of HMGB proteins are functionally relevant in Schistosoma mansoni.	Isabel Caetano de Abreu da Silva,Vitor Coutinho Carneiro,Amanda Roberta Revoredo Vicentino,Estefania Anahi Aguilera,Ronaldo Mohana-Borges,Silvana Thiengo,Monica Ammon Fernandez,Marcelo Rosado Fantappi√©	International journal for parasitology	The Schistosoma mansoni High Mobility Group Box (HMGB) proteins SmHMGB1, SmHMGB2 and SmHMGB3 share highly conserved HMG box DNA binding domains but have significantly different C-terminal acidic tails. Here, we used three full-length and tailless forms of the S. mansoni HMGB proteins to examine the functional roles of their acidic tails. DNA binding assays revealed that the different lengths of t…	2016 Apr	Int J Parasitol	253-62	46	eng	10.1016/j.ijpara.2015.12.007
Experimental	SmNF-YB		Planarian Schmidtea mediterranea.	2016	NF-YB Regulates Spermatogonial Stem Cell Self-Renewal and Proliferation in the Planarian Schmidtea mediterranea.	Harini Iyer,James J 3rd Collins,Phillip A Newmark	PLoS genetics	Gametes are the source and carrier of genetic information, essential for the propagation of all sexually reproducing organisms. Male gametes are derived from a progenitor stem cell population called spermatogonial stem cells (SSCs). SSCs give rise to male gametes through the coordination of two essential processes: self-renewal to produce more SSCs, and differentiation to produce mature sperm. Di…	2016 Jun	PLoS Genet	e1006109	12	eng	10.1371/journal.pgen.1006109
Experimental	SmPLK1			2016	Structure-Bioactivity Relationship for Benzimidazole Thiophene Inhibitors of Polo-Like Kinase 1 (PLK1), a Potential Drug Target in Schistosoma mansoni.	Thavy Long,R Jeffrey Neitz,Rachel Beasley,Chakrapani Kalyanaraman,Brian M Suzuki,Matthew P Jacobson,Colette Dissous,James H McKerrow,David H Drewry,William J Zuercher,Rahul Singh,Conor R Caffrey	PLoS neglected tropical diseases	BACKGROUND: Schistosoma flatworm parasites cause schistosomiasis, a chronic and debilitating disease of poverty in developing countries. Praziquantel is employed for treatment and disease control. However, its efficacy spectrum is incomplete (less active or inactive against immature stages of the parasite) and there is a concern of drug resistance. Thus, there is a need to identify new drugs and …	2016 Jan	PLoS Negl Trop Dis	e0004356	10	eng	10.1371/journal.pntd.0004356
Experimental			mouse model	2016	MicroR-146 blocks the activation of M1 macrophage by targeting signal transducer and activator of transcription 1 in hepatic schistosomiasis.	Xing He,Rui Tang,Yue Sun,Yan-Ge Wang,Kui-Yang Zhen,Dong-Mei Zhang,Wei-Qing Pan	EBioMedicine	Schistosomiasis is a chronic disease caused by the parasite of the Schistosoma genus and is characterized by egg-induced hepatic granulomas and fibrosis. Macrophages play a central role in schistosomiasis with several studies highlighting their differentiation into M2 cells involved in the survival of infected mice through limitation of immunopathology. However, little is known regarding the mech…	2016 Nov	EBioMedicine	339-347	13	eng	10.1016/j.ebiom.2016.10.024
Experimental	SjAlstR	iRNA expression plasmid (P-422) injected iv in infected mice		2017	Dynamic transcriptomes identify biogenic amines and insect-like hormonal regulation for mediating reproduction in Schistosoma japonicum.	Jipeng Wang,Ying Yu,Haimo Shen,Tao Qing,Yuanting Zheng,Qing Li,Xiaojin Mo,Shuqi Wang,Nana Li,Riyi Chai,Bin Xu,Mu Liu,Paul J Brindley,Donald P McManus,Zheng Feng,Leming Shi,Wei Hu	Nature communications	Eggs produced by the mature female parasite are responsible for the pathogenesis and transmission of schistosomiasis. Female schistosomes rely on a unique male-induced strategy to accomplish reproductive development, a process that is incompletely understood. Here we map detailed transcriptomic profiles of male and female Schistosoma japonicum across eight time points throughout the sexual develo…	2017 Mar 13	Nat Commun	14693	8	eng	10.1038/ncomms14693
Experimental	SjU6 promotor	Lentivirus	CRISPR/Cas9	2017	Identification and validation of a Schistosoma japonicum U6 promoter.	Qing Li,Wan Wang,Nan Zhao,Pengcheng Li,Yue Xin,Wei Hu	Parasites & vectors	BACKGROUND: RNA polymerase III promoters have been widely used to express short hairpin-RNA (shRNA), microRNA (miRNA), and small guide RNA (sgRNA) in gene functional analysis in a variety of organisms including Schistosoma mansoni. However, no endogenous RNA polymerase III promoters have been identified in Schistosoma japonicum. The lack of appropriate promoters in S. japonicum has hindered its g…	2017 Jun 5	Parasit Vectors	281	10	eng	10.1186/s13071-017-2207-4
Experimental	SjE2F1			2017	Recombinant SjP40 protein enhances p27 promoter expression in hepatic stellate cells via an E2F1-dependent mechanism.	Yinong Duan,Lei Lyu,Dandan Zhu,Jianxin Wang,Jinling Chen,Liuting Chen,Chunzhao Yang,Xiaolei Sun	Oncotarget	The p27 protein plays a critical role in cell cycle arrest. Our previous studies have demonstrated that recombinant P40 protein from Schistosoma japonicum (rSjP40) could induce G1 phase arrest of cell cycle. We, therefore, attempted to observe the effect of rSjP40 on p27 promoter activity in LX-2 cells and to explore its potential mechanisms in this study. Using both Western blot and dual-lucifer…	2017 Jun 20	Oncotarget	40705-40712	8	eng	10.18632/oncotarget.17248
Experimental	SjNanos1			2017	Function of Nanos1 gene in the development of reproductive organs of Schistosoma japonicum.	Quan Liu,Lulu Zhu,Fengchun Liu,Mengqing Hua,Han Ding,Siyu He,Cuiping Ren,Miao Liu,Jijia Shen	Parasitology research	Nanos is a necessary factor in the differentiation and migration of primordial germ cells. It is closely associated with the development of genitalia in a wide range of species. We questioned whether Nanos was involved in the reproductive organ development of Schistosoma japonicum. Firstly, by in situ hybridization, ÔªøÔªøS. japonicum Nanos1 (SjNanos1ÔªøÔªø) gene was expressed mainly in reproduct…	2017 May	Parasitol Res	1505-1513	116	eng	10.1007/s00436-017-5427-9
Experimental	SjRiok2			2017	The RIO protein kinase-encoding gene Sj-riok-2 is involved in key reproductive processes in Schistosoma japonicum.	Lu Zhao,Xin He,Christoph G Grevelding,Qing Ye,Ying Li,Robin B Gasser,Colette Dissous,Mudassar N Mughal,Yan-Qin Zhou,Jun-Long Zhao,Min Hu	Parasites & vectors	BACKGROUND: Schistosomiasis is one of the most prevalent parasitic diseases worldwide and is caused by parasitic trematodes of the genus Schistosoma. The pathogenesis of schistosomiasis is caused by eggs whose production is the consequence of the pairing of schistosomes and the subsequent sexual maturation of the female. Previous studies have demonstrated that protein kinases are involved in proc…	2017 Dec 12	Parasit Vectors	604	10	eng	10.1186/s13071-017-2524-7
Experimental	SjSGTP, SjSVAMP, SjIR1, SjIR2			2017	Suppression of VAMP2 Alters Morphology of the Tegument and Affects Glucose uptake, Development and Reproduction of Schistosoma japonicum.	Qian Han,Bingguang Jia,Yang Hong,Xiaodan Cao,Qi Zhai,Ke Lu,Hao Li,Chuangang Zhu,Zhiqiang Fu,Yonghong Shi,Jiaojiao Lin	Scientific reports	Schistosomiasis caused by schsitosomes is a serious global public health concern. The tegument that surrounds the worm is critical to the schistosomes survival. The tegument apical membrane undergoes a continuous process of rupture and repair owing to membranous vacuoles fusing with the plasma membrane. Vesicle-associated membrane protein 2 (VAMP2), a member of soluble N-ethylmaleimide sensitive …	2017 Jul 12	Sci Rep	5212	7	eng	10.1038/s41598-017-05602-8
Experimental	SmVKR1, SmILK, SmINT1, SmPINCH, SmNck2			2017	Evidence for Integrin - Venus Kinase Receptor 1 Alliance in the Ovary of Schistosoma mansoni Females Controlling Cell Survival.	Verena Gelmedin,Marion Morel,Steffen Hahnel,Katia Cailliau,Colette Dissous,Christoph G Grevelding	PLoS pathogens	In metazoan integrin signaling is an important process of mediating extracellular and intracellular communication processes. This can be achieved by cooperation of integrins with growth factor receptors (GFRs). Schistosoma mansoni is a helminth parasite inducing schistosomiasis, an infectious disease of worldwide significance for humans and animals. First studies on schistosome integrins revealed…	2017 Jan	PLoS Pathog	e1006147	13	eng	10.1371/journal.ppat.1006147
Methods				2017	Methods for Studying the Germline of the Human Parasite Schistosoma mansoni.	Julie N R Collins,James J 3rd Collins	Methods in molecular biology (Clifton, N.J.)	Schistosomes are flatworm parasites that claim the lives of more than 200,000 people in poverty-stricken regions every year. Much of the pathology due to infection is the direct result of injury spurred by the parasite's eggs becoming lodged in host tissues. Thus, asking basic questions about germ cell biology may not only identify novel therapeutic approaches, but could also uncover conserved me…	2017	Methods Mol Biol	35-47	1463	eng	10.1007/978-1-4939-4017-2_2
Methods				2017	Schistosoma mansoni: Off-target analyses using nonspecific double-stranded RNAs as control for RNAi experiments in schistosomula.	Sandra Grossi Gava,Naiara Clemente Tavares,Anna Christina de Matos Salim,Fl√°vio Marcos Gomes de Ara√∫jo,Guilherme Oliveira,Marina Moraes Mour√£o	Experimental parasitology	RNA interference is a well established and widely used reverse genetic tool available for gene functional studies in trematodes. This technique requires the use of nonrelevant double-stranded RNA as control. However, several authors have reported inconsistencies associated with RNAi. We used RNASeq to analyze genes affected by nonspecific dsRNA exposure. We found only few genes presenting altered…	2017 Jun	Exp Parasitol	98-103	177	eng	10.1016/j.exppara.2017.04.011
Experimental	SjAChE	Electroporation		2018	Suppression of Schistosoma japonicum Acetylcholinesterase Affects Parasite Growth and Development.	Hong You,Chang Liu,Xiaofeng Du,Sujeevi Nawaratna,Vanessa Rivera,Marina Harvie,Malcolm Jones,Donald P McManus	International journal of molecular sciences	To further investigate the importance of Schistosoma japonicum acetylcholinesterase (SjAChE) in cholinergic signaling for parasite growth and development, we used RNA interference (RNAi) to knock-down its expression in adults and eggs in vitro. This resulted in its reduced transcription but also expression of other important genes involved both in cholinergic signaling and glucose uptake were imp…	2018 Aug 16	Int J Mol Sci		19	eng	10.3390/ijms19082426
Experimental	SjCB1	infected mice dosed with iv doses of siRNA		2018	RNA interference in¬†vivo in Schistosoma japonicum: Establishing and optimization of RNAi mediated suppression of gene expression by long dsRNA in the intra-mammalian life stages of worms.	Jian Li,Manyu Xiang,Ruixiang Zhang,Bin Xu,Wei Hu	Biochemical and biophysical research communications	Schistosomes are parasitic platyhelminths that threaten over 600 million people globally. In recent years, RNA interference (RNAi) has been widely used as a molecular tool in research into the genomic function of parasites. We aim to develop effective protocols for application of RNAi technology in the intra-mammalian life stages of Schistosoma japonicum. In this work, the expression of the paras…	2018 Sep 5	Biochem Biophys Res Commun	1004-1010	503	eng	10.1016/j.bbrc.2018.06.109
Experimental	SjVasa3	lipofection		2018	Functions of the Vasa gene in Schistosoma japonicum as assessed by RNA interference.	Siyu He,Lulu Zhu,Fengchun Liu,Quan Liu,Yanjing Shao,Mengqing Hua,Han Ding,Wei Shao,Yinan Du,Xin Hou,Cuiping Ren,Miao Liu,Jijia Shen	Gene	Vasa, an enzyme belonging to the helicase family, contributes to the regulation of reproductive system development in many species. Thus, we hypothesized that the Vasa3 gene may function in the reproductive system of the parasite Schistosoma japonicum (S. japonicum), which is a major causative agent of schistosomiasis. It is a severe disease globally affecting humans and animals. To test this hyp…	2018 Jan 5	Gene	13-19	638	eng	10.1016/j.gene.2017.09.054
Experimental	Smzfp-1-1	Soaking	RNAi screen, Transcription factors, RNA binding proteins, signaling molecules	2018	Flatworm-specific transcriptional regulators promote the specification of tegumental progenitors in Schistosoma mansoni.	George R Wendt,Julie Nr Collins,Jimin Pei,Mark S Pearson,Hayley M Bennett,Alex Loukas,Matthew Berriman,Nick V Grishin,James J 3rd Collins	eLife	Schistosomes infect more than 200 million people. These parasitic flatworms rely on a syncytial outer coat called the tegument to survive within the vasculature of their host. Although the tegument is pivotal for their survival, little is known about maintenance of this tissue during the decades schistosomes survive in the bloodstream. Here, we demonstrate that the tegument relies on stem cells (…	2018 Mar 20	Elife		7	eng	10.7554/elife.33221
Experimental	SjZF	soaking		2018	Identification and characterization of the zinc finger protein SjZF in Schistosoma japonicum.	Ruixiang Zhang,Jian Li,Manyu Xiang,Qinghua Hong,Bin Xu,Wei Hu	Biochemical and biophysical research communications	Schistosomiasis represents one of the most prevalent parasitic infections affecting over 249 million people worldwide. The pathological damage is mainly caused by the eggs laid by female schistosomes. Zinc finger proteins (ZFPs) usually play critical roles in many biological functions. In this study, we cloned, identified and characterized the zinc finger protein SjZF of Schistosoma japonicum. Sj…	2018 Jul 2	Biochem Biophys Res Commun	920-926	501	eng	10.1016/j.bbrc.2018.05.083
Experimental	SjIAP			2018	Schistosoma japonicum IAP and Teg20 safeguard tegumental integrity by inhibiting cellular apoptosis.	Juntao Liu,Bikash R Giri,Yongjun Chen,Rong Luo,Tianqi Xia,Christoph G Grevelding,Guofeng Cheng	PLoS neglected tropical diseases	Schistosomes are causative agents of human schistosomiasis, which is endemic in tropical and subtropical areas of the world. Adult schistosomes can survive in their final hosts for several decades, and they have evolved various strategies to overcome the host immune response. Consequently, understanding the mechanisms that regulate parasitic cell survival will open avenues for developing novel st…	2018 Jul	PLoS Negl Trop Dis	e0006654	12	eng	10.1371/journal.pntd.0006654
Experimental	SjPCDP10			2018	Influence of Schistosoma japonicum programmed cell death protein 10 on the growth and development of schistosomula.	Yan Ru Gao,Wen Ling Huang,Chun Lian Tang,Rong Liu,Qin Ping Zhao,Zhen Ping Ming,Hui Fen Dong	Parasites & vectors	BACKGROUND: Schistosomiasis caused by Schistosoma japonicum is among the most serious endemic zoonoses in China. To study interactions between schistosomula, the pre-adult juvenile stage, and hosts, it is important to study the functions of key genes involved in schistosomula growth and development. Programmed cell death protein 10 (pcdp10) is an important apoptosis-related gene with various biol…	2018 Jan 18	Parasit Vectors	46	11	eng	10.1186/s13071-018-2636-8
Experimental	SjPP1c			2018	Serine/threonine protein phosphatase 1 (PP1) controls growth and reproduction in Schistosoma japonicum.	Lu Zhao,Zhigang Lu,Xin He,Mudassar N Mughal,Rui Fang,Yanqin Zhou,Junlong Zhao,Robin B Gasser,Christoph G Grevelding,Qing Ye,Min Hu	FASEB journal : official publication of the Federation of American Societies for Experimental Biology	Schistosomiasis is a human parasitic disease caused by flatworms of the genus Schistosoma. Adult female schistosomes produce numerous eggs that are responsible for the pathogenesis and transmission of the disease, and the maturation of female gonads depends on the permanent pairing of females and males. Signaling protein kinases have been proven to control female gonad differentiation after pairi…	2018 Jun 7	FASEB J	fj201800725R		eng	10.1096/fj.201800725r
Experimental	SmAP			2018	Intravascular Schistosoma mansoni Cleave the Host Immune and Hemostatic Signaling Molecule Sphingosine-1-Phosphate via Tegumental Alkaline Phosphatase.	Manal Elzoheiry,Akram A Da'dara,Rita Bhardwaj,Qiang Wang,Manar S Azab,El-Saeed I El-Kholy,Samar N El-Beshbishi,Patrick J Skelly	Frontiers in immunology	Schistosomes are parasitic flatworms that infect the vasculature of >200 million people around the world. These long-lived parasites do not appear to provoke blood clot formation or obvious inflammation around them in vivo. Proteins expressed at the host-parasite interface (such as Schistosoma mansoni alkaline phosphatase, SmAP) are likely key to these abilities. SmAP is a glycoprotein that hydro…	2018	Front Immunol	1746	9	eng	10.3389/fimmu.2018.01746
Experimental	SmLSD1			2018	Combining bioinformatics, cheminformatics, functional genomics and whole organism approaches for identifying epigenetic drug targets in Schistosoma mansoni.	Gilda Padalino,Salvatore Ferla,Andrea Brancale,Iain W Chalmers,Karl F Hoffmann	International journal for parasitology. Drugs and drug resistance	Schistosomiasis endangers the lives of greater than 200 million people every year and is predominantly controlled by a single class chemotherapy, praziquantel (PZQ). Development of PZQ replacement (to combat the threat of PZQ insensitivity/resistance arising) or combinatorial (to facilitate the killing of PZQ-insensitive juvenile schistosomes) chemotherapies would help sustain this control strate…	2018 Dec	Int J Parasitol Drugs Drug Resist	559-570	8	eng	10.1016/j.ijpddr.2018.10.005
Experimental	Smmbd2/3, Smcbx			2018	Methyl-CpG-binding (SmMBD2/3) and chromobox (SmCBX) proteins are required for neoblast proliferation and oviposition in the parasitic blood fluke Schistosoma mansoni.	Kathrin K Geyer,Sabrina E Munshi,Helen L Whiteland,Narcis Fernandez-Fuentes,Dylan W Phillips,Karl F Hoffmann	PLoS pathogens	While schistosomiasis remains a significant health problem in low to middle income countries, it also represents a recently recognised threat to more economically-developed regions. Until a vaccine is developed, this neglected infectious disease is primarily controlled by praziquantel, a drug with a currently unknown mechanism of action. By further elucidating how Schistosoma molecular components…	2018 Jun	PLoS Pathog	e1007107	14	eng	10.1371/journal.ppat.1007107
Experimental	SmPLK1			2018	Algorithmic Mapping and Characterization of the Drug-Induced Phenotypic-Response Space of Parasites Causing Schistosomiasis.	Rahul Singh,Rachel Beasley,Thavy Long,Conor R Caffrey	IEEE/ACM transactions on computational biology and bioinformatics	Neglected tropical diseases, especially those caused by helminths, constitute some of the most common infections of the world's poorest people. Amongst these, schistosomiasis (bilharzia or 'snail fever'), caused by blood flukes of the genus Schistosoma, ranks second only to malaria in terms of human impact: two hundred million people are infected and close to 800 million are at risk of infection.…	2018 Mar-Apr	IEEE/ACM Trans Comput Biol Bioinform	469-481	15	eng	10.1109/tcbb.2016.2550444
Experimental	SmSGTP4			2018	Glucose Uptake in the Human Pathogen Schistosoma mansoni Is Regulated Through Akt/Protein Kinase B Signaling.	Maxine McKenzie,Ruth S Kirk,Anthony J Walker	The Journal of infectious diseases	BACKGROUND: In Schistosoma mansoni, the facilitated glucose transporter SGTP4, which is expressed uniquely in the apical surface tegumental membranes of the parasite, imports glucose from host blood to support its growth, development, and reproduction. However, the molecular mechanisms that underpin glucose uptake in this blood fluke are not understood. METHODS: In this study we employed techniqu…	2018 Jun 5	J Infect Dis	152-164	218	eng	10.1093/infdis/jix654
Experimental	SjGST			2019	Glutathione S-transferase influences the fecundity of Schistosoma japonicum.	Chun-Lian Tang,Hong-Hua Zhou,Ya-Wen Zhu,Jin Huang,Guo-Bo Wang	Acta tropica	The aim of this study was to investigate the effect of Schistosoma japonicum glutathione S-transferase (SjGST) on the developmental stages of the parasite. We found that the mRNA levels of GST were higher in schistosomula obtained from the host and the eggs than that in other developmental stages. SjGST was mainly distributed in the egg shells, teguments of the worms, and part of the parenchyma o…	2019 Mar	Acta Trop	2023-12-08	191	eng	10.1016/j.actatropica.2018.12.027
Experimental	Sm16			2019	Sm16, A Schistosoma mansoni Immunomodulatory Protein, Fails to Elicit a Protective Immune Response and Does Not Have an Essential Role in Parasite Survival in the Definitive Host.	Wilma Patr√≠cia de Oliveira Santos Bernardes,Juliano Michel de Ara√∫jo,Gard√™nia Braz Carvalho,Clarice Carvalho Alves,Aline Thaynara de Moura Coelho,Isabela Thamara Sabino Dutra,Sueleny Silva Ferreira Teixeira,Rosy Iara Maciel de Azambuja Ribeiro,Marina de Moraes Mour√£o,Rosiane Aparecida da Silva-Pereira,Cristina Toscano Fonseca	Journal of immunology research	Sm16 is an immunomodulatory protein that seems to play a key role in the suppression of the cutaneous inflammatory response during Schistosoma mansoni penetration of the skin of definitive hosts. Therefore, Sm16 represents a potential target for protective immune responses induced by vaccination. In this work, we generated the recombinant protein rSm16 and produced polyclonal antibodies against t…	2019	J Immunol Res	6793596	2019	eng	10.1155/2019/6793596
Experimental	SmAP			2019	Schistosomes can hydrolyze proinflammatory and prothrombotic polyphosphate (polyP) via tegumental alkaline phosphatase, SmAP.	Manal Elzoheiry,Akram A Da'dara,Catherine S Nation,Samar N El-Beshbishi,Patrick J Skelly	Molecular and biochemical parasitology	Schistosoma mansoni is a long-lived intravascular trematode parasite that can infect humans causing the chronic debilitating disease, schistosomiasis. We hypothesize that the action of host-interactive proteins found at the schistosome surface allows the worms to maintain a safe, anti-thrombotic and anti-inflammatory environment around them in the bloodstream. One such protein is the Àú60‚ÄØkDa a…	2019 Sep	Mol Biochem Parasitol	111190	232	eng	10.1016/j.molbiopara.2019.111190
Experimental	SmJNK			2019	Profiling Transcriptional Regulation and Functional Roles of Schistosoma mansoni c-Jun N-Terminal Kinase.	Sandra Grossi Gava,Naiara Clemente Tavares,Franco Harald Falcone,Guilherme Oliveira,Marina Moraes Mour√£o	Frontiers in genetics	Mitogen-activated protein kinases (MAPKs) play a regulatory role and influence various biological activities, such as cell proliferation, differentiation, and survival. Our group has demonstrated through functional studies that Schistosoma mansoni c-Jun N-terminal kinase (SmJNK) MAPK is involved in the parasite's development, reproduction, and survival. SmJNK can, therefore, be considered a poten…	2019	Front Genet	1036	10	eng	10.3389/fgene.2019.01036
Experimental	Smp_000700			2019	The repositioning of epigenetic probes/inhibitors identifies new anti-schistosomal lead compounds and chemotherapeutic targets.	Kezia C L Whatley,Gilda Padalino,Helen Whiteland,Kathrin K Geyer,Benjamin J Hulme,Iain W Chalmers,Josephine Forde-Thomas,Salvatore Ferla,Andrea Brancale,Karl F Hoffmann	PLoS neglected tropical diseases	BACKGROUND: Praziquantel represents the frontline chemotherapy used to treat schistosomiasis, a neglected tropical disease (NTD) caused by infection with macro-parasitic blood fluke schistosomes. While this drug is safe, its inability to kill all schistosome lifecycle stages within the human host often requires repeat treatments. This limitation, amongst others, has led to the search for novel an…	2019 Nov	PLoS Negl Trop Dis	e0007693	13	eng	10.1371/journal.pntd.0007693
Correction				2019	Corrigendum to "RNA interference in¬†vivo in Schistosoma japonicum: Establishing and optimization of RNAi mediated suppression of gene expression by long dsRNA in the intra-mammalian life stages of worms" [Biochem. Biophys. Res. Commun. 503 (2018) 1004-1010].	Jian Li,Manyu Xiang,Ruixiang Zhang,Bin Xu,Wei Hu	Biochemical and biophysical research communications		2019 Feb 26	Biochem Biophys Res Commun	85	510	eng	10.1016/j.bbrc.2019.01.051
Experimental	SmGAPDH	Electroporation		2020	Schistosoma mansoni glyceraldehyde-3-phosphate dehydrogenase enhances formation of the blood-clot lysis protein plasmin.	David B Pirovich,Akram A Da'dara,Patrick J Skelly	Biology open	Schistosomes are intravascular blood flukes that cause the parasitic disease schistosomiasis. In agreement with Schistosoma mansoni (Sm) proteomic analysis, we show here that the normally intracellular glycolytic enzyme glyceraldehyde-3-phosphate dehydrogenase (GAPDH) is also found at the parasite surface; live worms from all intravascular life stages display GAPDH activity. Suppressing GAPDH gen…	2020 Mar 24	Biol Open		9	eng	10.1242/bio.050385
Experimental	RNAi screen	soaking	S. mansoni	2020	Large-scale RNAi screening uncovers therapeutic targets in the parasite Schistosoma mansoni.	Jipeng Wang,Carlos Paz,Gilda Padalino,Avril Coghlan,Zhigang Lu,Irina Gradinaru,Julie N R Collins,Matthew Berriman,Karl F Hoffmann,James J 3rd Collins	Science (New York, N.Y.)	Schistosome parasites kill 250,000 people every year. Treatment of schistosomiasis relies on the drug praziquantel. Unfortunately, a scarcity of molecular tools has hindered the discovery of new drug targets. Here, we describe a large-scale RNA interference (RNAi) screen in adult Schistosoma mansoni that examined the function of 2216 genes. We identified 261 genes with phenotypes affecting neurom…	2020 Sep 25	Science	1649-1653	369	eng	10.1126/science.abb7699
Experimental	SjAK1	Soaking		2020	Role of adenylate kinase 1 in the integument development of Schistosoma japonicum schistosomula.	Yan-Ru Gao,Lin Chen,Mu-Chao Li,Yan-Hong Li,Lei Lei,Qiong Wu,Ji-Hong Xu,Jie Gao,Yan Li,Li Li	Acta tropica	Schistosomula antigens play an important role in the growth and development of Schistosoma japonicum. We investigated the role of S. japonicum adenylate kinase 1 (SjAK1) in the growth and development of schistosomula. Quantitative real-time PCR showed that SjAK1 mRNA was expressed in all schistosomula stages, but increased gradually with the development of S. japonicum schistosomula. Using immuno…	2020 Jul	Acta Trop	105467	207	eng	10.1016/j.actatropica.2020.105467
Experimental	SjEGFR			2020	[Identification and functional study of the Schistosoma japonicum epidermal growth factor receptor gene].	M Y Xiang,J Li,F Luo,C S Sun,B K Zhu,J P Wang,X J Mo,T Zhang,B Xu,Z Feng,W Hu	Zhongguo xue xi chong bing fang zhi za zhi = Chinese journal of schistosomiasis control	OBJECTIVE: To characterize the epidermal growth factor receptor (EGFR) gene in Schistosoma japonicum (SjEGFR gene) and investigate the role of the EGFR gene in regulating the growth, reproductive system, maturation and fecundity of S. japonicum. METHODS: Rapid amplification of cDNA ends (RACE) was performed to obtain the full length of the SjEGFR gene, and the SjEGFR gene expression was quantifie…	2020 Apr 26	Zhongguo Xue Xi Chong Bing Fang Zhi Za Zhi	123-131	32	chi	10.16250/j.32.1374.2019300
Experimental	SjGSK3Beta			2020	Identification of Schistosoma japonicum GSK3Œ≤ interacting partners by yeast two-hybrid screening and its role in parasite survival.	Jingyi Liu,Huimin Li,Tianqi Xia,Pengfei Du,Bikash Giri,Xue Li,Xuxin Li,Guofeng Cheng	Parasitology research	Schistosoma is the causative agent of schistosomiasis, a common infectious disease distributed worldwide. Our previous phosphoproteomic analysis suggested that glycogen synthase kinase 3 (GSK3), a conserved protein kinase in eukaryotes, is likely involved in protein phosphorylation of Schistosoma japonicum. Here, we aimed to identify the interacting partners of S. japonicum GSK3Œ≤ (SjGSK3Œ≤) and …	2020 Jul	Parasitol Res	2217-2226	119	eng	10.1007/s00436-020-06731-2
Experimental	SjPCDP10			2020	Effects of programmed cell death protein 10 on fecundity in Schistosoma japonicum.	Yan-Ru Gao,Ji-Hong Xu,Chun-Lian Tang,Zhou Cai,Qiong Wu,Ying Xiong,Li-Xia Wang	Parasitology research	Programmed cell death protein 10 (PCDP10) is widely distributed in animal tissues and exerts extensive biological effects. This study aimed to investigate the effect of Schistosoma japonicum PCDP10 (SjPCDP10) on the fecundity of schistosomes. We performed real-time PCR to assess Sjpcdp10 expression levels at different developmental stages of S. japonicum. Immunoprotection against S. japonicum was…	2020 Apr	Parasitol Res	1317-1325	119	eng	10.1007/s00436-020-06635-1
Experimental	SjPCDP10			2020	Effects of programmed cell death protein 10 on the Schistosoma japonicum female reproductive system.	Yan-Ru Gao,Dong Mei,Yu-Bin He,Rui-Xue Chen,Jie Gao,Hai-Xia Liu,Yan Zhang,Wen-Hui Yu,Li-Xia Wang	Acta tropica	This study aimed to investigate the effects of programmed cell death protein 10 (PCDP10) on the female reproductive system of Schistosoma japonicum, one of the major infectious agents of schistosomiasis. We found that PCDP10 was widely distributed in the integument, the worm parenchymal area, and the vitellarium of the female worm, but was localized to a lesser extent in the ovary and testicles. …	2020 Feb	Acta Trop	105253	202	eng	10.1016/j.actatropica.2019.105253
Experimental	SjPhb1			2020	Comparative Transcriptome Analyses of Schistosoma japonicum Derived From SCID Mice and BALB/c Mice: Clues to the Abnormality in Parasite Growth and Development.	Rong Liu,Wen-Jun Cheng,Feng Ye,Yao-Dan Zhang,Qin-Ping Zhong,Hui-Fen Dong,Hong-Bin Tang,Hong Jiang	Frontiers in microbiology	Schistosomiasis, caused by the parasitic flatworms called schistosomes, remains one of the most prevailing parasitic diseases in the world. The prodigious oviposition of female worms after maturity is the main driver of pathology due to infection, yet our understanding about the regulation of development and reproduction of schistosomes is limited. Here, we comparatively profiled the transcriptom…	2020	Front Microbiol	274	11	eng	10.3389/fmicb.2020.00274
Experimental	SjPHB1			2020	Prohibitin 1 (PHB1) controls growth and development and regulates proliferation and apoptosis in Schistosoma japonicum.	Wen-Jun Cheng,Meng-Jie Gu,Feng Ye,Yao-Dan Zhang,Qin-Ping Zhong,Hui-Fen Dong,Rong Liu,Hong Jiang	FASEB journal : official publication of the Federation of American Societies for Experimental Biology	Schistosomiasis is a zoonotic parasitic disease caused by the trematode blood flukes of the genus Schistosoma. The prodigious egg output of females is the main cause of the disease in definitive hosts, while the female worm relies on continuous pairing with the male worm to fuel the growth and maturation of the reproductive organs and egg production. Prohibitin, which contains the functionally in…	2020 Aug	FASEB J	11030-11046	34	eng	10.1096/fj.201902787rrr
Experimental	SjPum2			2020	Role of the Pumilio gene in the reproductive system of Schistosoma japonicum.	Yuanyuan Xia,Siyu He,Zian Sun,Xiunan Wang,Wei Shao,Cuiping Ren,Jijia Shen,Miao Liu	Parasitology research	The elimination of schistosomiasis, a parasitic disease caused by Schistosoma and a major source of morbidity and mortality in developing countries, faces serious challenges. Although the pumilio protein regulates the reproductive organ development in many species, its role in Schistosoma japonicum is unknown. Thus, this study investigated the function of pumilio in S. japonicum reproduction. The…	2020 Feb	Parasitol Res	501-511	119	eng	10.1007/s00436-019-06467-8
Experimental	SmATPDase1,SmNPP5			2020	Vitamin B6 Acquisition and Metabolism in Schistosoma mansoni.	Akram A Da'dara,Manal Elzoheiry,Samar N El-Beshbishi,Patrick J Skelly	Frontiers in immunology	Schistosomes are parasitic platyhelminths that currently infect >200 million people globally. The adult worms can live within the vasculature of their hosts for many years where they acquire all nutrients necessary for their survival and growth. In this work we focus on how Schistosoma mansoni parasites acquire and metabolize vitamin B6, whose active form is pyridoxal phosphate (PLP). We show her…	2020	Front Immunol	622162	11	eng	10.3389/fimmu.2020.622162
Experimental	SmCA			2020	Sulfonamide Inhibition Studies of an Œ±-Carbonic Anhydrase from Schistosoma mansoni, a Platyhelminth Parasite Responsible for Schistosomiasis.	Andrea Angeli,Mariana Pinteala,Stelian S Maier,Bogdan C Simionescu,Akram A Da'dara,Patrick J Skelly,Claudiu T Supuran	International journal of molecular sciences	Schistosomiasis is a debilitating infection provoked by parasitic flatworms called schistosomes. The species Schistosoma mansoni is endemic in Africa, where it causes intestinal schistosomiasis. Recently, an Œ±-carbonic anhydrase (CA, EC 4.2.1.1) was cloned and characterized from this organism and designated as SmCA. The protein is expressed in the tegument (skin) of S. mansoni at the host-parasi…	2020 Mar 7	Int J Mol Sci		21	eng	10.3390/ijms21051842
Experimental	SmCaMKII			2020	Use of kinase inhibitors against schistosomes to improve and broaden praziquantel efficacy.	Sujeevi S K Nawaratna,Donald P McManus,Robin B Gasser,Paul J Brindley,Glen M Boyle,Vanessa Rivera,Shiwanthi L Ranasinghe,Malcolm K Jones,Hong You,Geoffrey N Gobert	Parasitology	Praziquantel (PZQ) is the drug of choice for schistosomiasis. The potential drug resistance necessitates the search for adjunct or alternative therapies to PZQ. Previous functional genomics has shown that RNAi inhibition of Ca2+/calmodulin-dependent protein kinase II (CaMKII) gene in Schistosoma adult worms significantly improved the effectiveness of PZQ. Here we tested the in vitro efficacy of 1…	2020 Nov	Parasitology	1488-1498	147	eng	10.1017/s0031182020001250
Experimental	SmFES			2020	Schistosoma mansoni FES Tyrosine Kinase Involvement in the Mammalian Schistosomiasis Outcome and Miracidia Infection Capability in Biomphalaria glabrata.	Naiara Clemente Tavares,Sandra Grossi Gava,Gabriella Parreiras Torres,Clara √änia Soares de Paiva,Bernardo Pereira Moreira,Felipe Miguel Nery Lunkes,Langia Colli Montresor,Roberta Lima Caldeira,Marina Moraes Mour√£o	Frontiers in microbiology	Schistosomiasis is a neglected tropical disease (NTD) caused by helminthes from the Schistosoma genus. This NTD can cause systemic symptoms induced by the deposition of parasite eggs in the host liver, promoting severe complications. Functional studies to increase knowledge about parasite biology are required for the identification of new drug targets, because the treatment is solely based on pra…	2020	Front Microbiol	963	11	eng	10.3389/fmicb.2020.00963
Experimental	Smhnf4		Single cell RNA seq atlas	2020	A single-cell RNA-seq atlas of Schistosoma mansoni identifies a key regulator of blood feeding.	George Wendt,Lu Zhao,Rui Chen,Chenxi Liu,Anthony J O'Donoghue,Conor R Caffrey,Michael L Reese,James J 3rd Collins	Science (New York, N.Y.)	Schistosomiasis is a neglected tropical disease that infects 240 million people. With no vaccines and only one drug available, new therapeutic targets are needed. The causative agents, schistosomes, are intravascular flatworm parasites that feed on blood and lay eggs, resulting in pathology. The function of the parasite's various tissues in successful parasitism are poorly understood, hindering i…	2020 Sep 25	Science	1644-1649	369	eng	10.1126/science.abb7709
Experimental	SmLSD1			2020	Pharmacological inhibition of lysine-specific demethylase 1 (LSD1) induces global transcriptional deregulation and ultrastructural alterations that impair viability in Schistosoma mansoni.	Vitor Coutinho Carneiro,Isabel Caetano de Abreu da Silva,Murilo Sena Amaral,Adriana S A Pereira,Gilbert Oliveira Silveira,David da Silva Pires,Sergio Verjovski-Almeida,Frank J Dekker,Dante Rotili,Antonello Mai,Eduardo Jos√© Lopes-Torres,Dina Robaa,Wolfgang Sippl,Raymond J Pierce,M Teresa Borrello,A Ganesan,Julien Lancelot,Silvana Thiengo,Monica Ammon Fernandez,Amanda Roberta Revoredo Vicentino,Ma…	PLoS neglected tropical diseases	Treatment and control of schistosomiasis still rely on only one effective drug, praziquantel (PZQ) and, due to mass treatment, the increasing risk of selecting for schistosome strains that are resistant to PZQ has alerted investigators to the urgent need to develop novel therapeutic strategies. The histone-modifying enzymes (HMEs) represent promising targets for the development of epigenetic drug…	2020 Jul	PLoS Negl Trop Dis	e0008332	14	eng	10.1371/journal.pntd.0008332
Experimental	SmNPP5, SmNACE			2020	The essential schistosome tegumental ectoenzyme SmNPP5 can block NAD-induced T cell apoptosis.	Catherine S Nation,Akram A Da'Dara,Patrick J Skelly	Virulence	Infection with intravascular platyhelminths of the genus Schistosoma can result in the debilitating disease schistosomiasis. Schistosomes (blood flukes) can survive in the host for many years. We hypothesize that proteins on their host-interactive surface modify the worm's external environment to help insure worm survival. Previously, we have shown that a surface ectoenzyme of Schistosoma mansoni…	2020 Dec	Virulence	568-579	11	eng	10.1080/21505594.2020.1770481
Experimental	smp_138030			2020	Identification of 6-(piperazin-1-yl)-1,3,5-triazine as a chemical scaffold with broad anti-schistosomal activities.	Gilda Padalino,Iain W Chalmers,Andrea Brancale,Karl F Hoffmann	Wellcome open research	Background: Schistosomiasis, caused by infection with blood fluke schistosomes, is a neglected tropical disease of considerable importance in resource-poor communities throughout the developing world. In the absence of an immunoprophylactic vaccine and due to over-reliance on a single chemotherapy (praziquantel), schistosomiasis control is at risk should drug insensitive schistosomes develop. In …	2020	Wellcome Open Res	169	5	eng	10.12688/wellcomeopenres.16069.2
Experimental	Smvlg1			2020	Functional analysis of vasa/PL10-like genes in the ovary of Schistosoma mansoni.	Danielle E Skinner,Anastas Popratiloff,Yousef N Alrefaei,Victoria H Mann,Gabriel Rinaldi,Paul J Brindley	Molecular and biochemical parasitology	The RNA helicase Vasa plays a pivotal role in the development of the germ line. To decipher the functional roles of vasa/PL10-like genes in the human blood fluke Schistosoma mansoni, we performed RNA interference followed by the analysis of the ovary in the adult female. Double-stranded RNA targeting the schistosome vasa-like gene Smvlg1 reduced the volume of the ovary. Changes in morphology of t…	2020 Mar	Mol Biochem Parasitol	111259	236	eng	10.1016/j.molbiopara.2020.111259
Experimental	SjAK1	Soaking		2021	EFFECT OF ADENYLATE KINASE 1 ON THE GROWTH AND DEVELOPMENT OF SCHISTOSOMA JAPONICUM SCHISTOSOMULUM.	Chun-Lian Tang,Rong-Hui Zhang,Ru Li,Xiu-Rong Li,Qun Pan,Li Li,Jin-Lei Xiao	The Journal of parasitology	We investigated the effect of Schistosoma japonicum adenylate kinase 1 (Sjak1) on the growth and development of schistosomula. Quantitative real-time PCR showed that Sjak1 mRNA was expressed in 3-, 10-, 14-, 18-, and 21-day-old schistosomula, and its levels increased gradually with the development of S. japonicum. Using immunohistochemical techniques, ak1 protein was found to be mainly distribute…	2021 May 1	J Parasitol	472-480	107	eng	10.1645/19-113
Experimental	SjFABP			2021	GENE EXPRESSION LEVEL, IMMUNOLOCALIZATION, AND FUNCTION OF FATTY ACID-BINDING PROTEIN FROM SCHISTOSOMA JAPONICUM.	Chun-Lian Tang,Yan-Hong Li,Wen-Qin Dai,Ya-Wen Zhu,Zhao-Xia Wu,Yan Li,Tao Zuo	The Journal of parasitology	The Schistosoma japonicum fatty acid-binding protein (FABP) is used in the cell membrane to absorb and transport fatty acids, which cannot be resynthesized by the organism and combined with hydrophobic ligands. Among the 5 stages of the worm life cycle examined, FABP messenger ribonucleic acid (mRNA) expression was highest in male adult worms, followed by the liver-stage schistosome, and was the …	2021 Sep 1	J Parasitol	529-536	107	eng	10.1645/19-42
Experimental	SjFABP			2021	Involvement of the fatty acid-binding protein in the growth of Schistosoma japonicum schistosomula.	Chun-Lian Tang,Cai-Zhen Zhao,Hao Jie,Si-Ming Zhang,Rong-Hui Zhang,Yu Lu,Qun Pan	Parasitology research	This study aimed to explore the effect and mechanism underlying the role of the Schistosoma japonicum antigen of fatty acid-binding protein (SjFABP) on the growth of the schistosomula. SjFABP levels were evaluated by quantitative real-time polymerase chain reaction of samples of mice infected with S. japonicum; SjFABP was expressed and its levels gradually increased during all stages of S. japoni…	2021 Nov	Parasitol Res	3851-3856	120	eng	10.1007/s00436-021-07339-w
Experimental	SjNAT13			2021	Characterisation and preliminary functional analysis of N-acetyltransferase 13 from Schistosoma japonicum.	Yalan Tang,Kerou Zhou,Qingqing Guo,Cheng Chen,Jing Jia,Qinghong Guo,Ke Lu,Hao Li,Zhiqiang Fu,Jinming Liu,Jiaojiao Lin,Xingang Yu,Yang Hong	BMC veterinary research	BACKGROUND: N-acetyltransferase 13 (NAT13) is a probable catalytic component of the ARD1A-NARG1 complex possessing alpha (N-terminal) acetyltransferase activity. RESULTS: In this study, a full-length complementary DNA (cDNA) encoding Schistosoma japonicum NAT13 (SjNAT13) was isolated from schistosome cDNAs. The 621‚Äâbp open reading frame of SjNAT13 encodes a polypeptide of 206 amino acids. Real-…	2021 Oct 22	BMC Vet Res	335	17	eng	10.1186/s12917-021-03045-y
Experimental	SjRIOK-1			2021	First Evidence of Function for Schistosoma japonicumriok-1 and RIOK-1.	Mudassar N Mughal,Qing Ye,Lu Zhao,Christoph G Grevelding,Ying Li,Wenda Di,Xin He,Xuesong Li,Robin B Gasser,Min Hu	Pathogens (Basel, Switzerland)	Protein kinases are known as key molecules that regulate many biological processes in animals. The right open reading frame protein kinase (riok) genes are known to be essential regulators in model organisms such as the free-living nematode Caenorhabditis elegans. However, very little is known about their function in parasitic trematodes (flukes). In the present study, we characterized the riok-1…	2021 Jul 8	Pathogens		10	eng	10.3390/pathogens10070862
Experimental	SmAMPK			2021	Schistosome AMPK Is Required for Larval Viability and Regulates Glycogen Metabolism in Adult Parasites.	Kasandra S Hunter,Andr√© Miller,Margaret Mentink-Kane,Stephen J Davies	Frontiers in microbiology	On entering the mammalian host, schistosomes transition from a freshwater environment where resources are scarce, to an environment where there is an unlimited supply of glucose, their preferred energy substrate. Adult schistosome glycolytic activity consumes almost five times the parasite's dry weight in glucose per day to meet the parasite's energy demands, and the schistosome glycolytic enzyme…	2021	Front Microbiol	726465	12	eng	10.3389/fmicb.2021.726465
Experimental	Smboule, akkn,Ism14,zc3h31,ccnb1ip1,uaf			2021	Single-cell analysis of Schistosoma mansoni identifies a conserved genetic program controlling germline stem cell fate.	Pengyang Li,Dania Nanes Sarfati,Yuan Xue,Xi Yu,Alexander J Tarashansky,Stephen R Quake,Bo Wang	Nature communications	Schistosomes are parasitic flatworms causing one of the most prevalent infectious diseases from which millions of people are currently suffering. These parasites have high fecundity and their eggs are both the transmissible agents and the cause of the infection-associated pathology. Given its biomedical significance, the schistosome germline has been a research focus for more than a century. None…	2021 Jan 20	Nat Commun	485	12	eng	10.1038/s41467-020-20794-w
Experimental	Smfs800			2021	The effect of fs800 on female egg production in Schistosoma mansoni.	Sevan N Alwan,Philip T LoVerde	Molecular and biochemical parasitology	During schistosomiasis, the paired Schistosoma mansoni female produces about 300 eggs each day. These eggs are responsible for the clinical picture and the transmission of the disease. During female development and egg production, fs800 is expressed only in female vitelline cells. Blast search of fs800 did not show similarities with any published sequences by NCBI. We hypothesize that the product…	2021 Sep	Mol Biochem Parasitol	111412	245	eng	10.1016/j.molbiopara.2021.111412
Experimental	SmHDAC8			2021	Histone deacetylase 8 interacts with the GTPase SmRho1 in Schistosoma mansoni.	Lucile Pagliazzo,St√©phanie Caby,Julien Lancelot,Sophie Salom√©-Desnoulez,Jean-Michel Saliou,Tino Heimburg,Thierry Chassat,Katia Cailliau,Wolfgang Sippl,J√©r√¥me Vicogne,Raymond J Pierce	PLoS neglected tropical diseases	BACKGROUND: Schistosoma mansoni histone deacetylase 8 (SmHDAC8) has elicited considerable interest as a target for drug discovery. Invalidation of its transcripts by RNAi leads to impaired survival of the worms in infected mice and its inhibition causes cell apoptosis and death. To determine why it is a promising therapeutic target the study of the currently unknown cellular signaling pathways in…	2021 Nov	PLoS Negl Trop Dis	e0009503	15	eng	10.1371/journal.pntd.0009503
Experimental	SjFer0	infected mice dosed with iv doses of siRNA		2022	A new ferritin SjFer0 affecting the growth and development of Schistosoma japonicum.	Fanyuan Zeng,Cun Yi,Wei Zhang,Shaoyun Cheng,Chengsong Sun,Fang Luo,Zheng Feng,Wei Hu	Parasites & vectors	BACKGROUND: Schistosomiasis, an acute and chronic parasitic disease,¬†causes substantial morbidity and mortality in tropical and subtropical regions of the world. Iron is an essential constituent of numerous macromolecules involving in important cellular reactions in virtually all organisms. Trematodes of the genus Schistosoma live in iron-rich blood, feed on red blood cells and store abundant ir…	2022 May 24	Parasit Vectors	177	15	eng	10.1186/s13071-022-05247-1
Experimental	SjGCP,SjColV	infected mice dosed with iv doses of siRNA		2022	Schistosoma japonicum proteins that interact with the gynecophoral canal protein identified using a yeast two-hybrid system.	Yuqi Ren,Mian Li,Yanli Shi,Pingping Liu,Qijin Wu,Yunxia Yang,Longxian Zhang,Yamei Jin	Experimental parasitology	The large amount of schistosome eggs produced by mature female worms not only induce major pathological damage to the host but also lead to the transmission of schistosomiasis. Mature female schistosome worms need constant pairing contact with a male partner as male signaling is indispensable to female growth, development, and reproduction. The gynecophoral canal protein (GCP), a cell-surface gly…	2022 Aug	Exp Parasitol	108305	239	eng	10.1016/j.exppara.2022.108305
Experimental	sjDDX1			2022	The Potential Role of MicroRNA-124-3p in Growth, Development, and Reproduction of Schistosoma japonicum.	Xue Zhou,Yang Hong,Zheng Shang,Asmaa M I Abuzeid,Jiaojiao Lin,Guoqing Li	Frontiers in cellular and infection microbiology	The microRNA-124-3p plays an important role in regulating development and neurogenesis. Previous microRNA sequencing analyses of Schistosoma japonicum revealed sja-miR-124-3p differential expression patterns in schistosomes from different hosts and at different developmental stages. This study explores the regulatory role of sja-miR-124-3p in S. japonicum development and reproduction. Quantitativ…	2022	Front Cell Infect Microbiol	862496	12	eng	10.3389/fcimb.2022.862496
Experimental	SjGAPDH			2022	Glyceraldehyde-3-phosphate dehydrogenase affects the growth of Schistosoma japonicum schistosomula.	Hao Jie,Si-Ming Zhang,Fan-Rong Ding,Chun-Lian Tang,Xiang-You Li	Acta tropica	This study was conducted to evaluate the effect of glyceraldehyde-3-phosphate dehydrogenase from Schistosoma japonicum (SjGAPDH) on the growth of schistosomula. Quantitative reverse transcription PCR and immunohistochemical analysis were performed to analyze the mRNA levels and immune localization of SjGAPDH. RNA interference experiments were conducted to further examine the role of SjGAPDH in th…	2022 Nov	Acta Trop	106667	235	eng	10.1016/j.actatropica.2022.106667
Experimental	SjGATAD2A			2022	A chromosome-level genome of the human blood fluke Schistosoma japonicum identifies the genomic basis of host-switching.	Fang Luo,Wenbin Yang,Mingbo Yin,Xiaojin Mo,Yuhong Pang,Chengsong Sun,Bingkuan Zhu,Wei Zhang,Cun Yi,Zhidan Li,Jipeng Wang,Bin Xu,Zheng Feng,Yangyi Huang,Yan Lu,Wei Hu	Cell reports	The evolution and adaptation of S.¬†japonicum, a zoonotic parasite that causes human schistosomiasis, remain unclear because of the lack of whole-genome data. We construct a chromosome-level S.¬†japonicum genome and analyze it together with 72 samples representing six populations of the entire endemic region. We observe a Taiwan zoophilic lineage splitting from zoonotic populations ‚àº45,000 year…	2022 Apr 5	Cell Rep	110638	39	eng	10.1016/j.celrep.2022.110638
Experimental	SjGRM7			2022	A metabotropic glutamate receptor affects the growth and development of Schistosoma japonicum.	Xiaoling Wang,Shaoyun Cheng,Xiangyu Chen,Wei Zhang,Yuxiang Xie,Wanling Liu,Yanmin You,Cun Yi,Bingkuan Zhu,Mengjie Gu,Bin Xu,Yan Lu,Jipeng Wang,Wei Hu	Frontiers in microbiology	Schistosomiasis is a zoonotic parasitic disease caused by schistosome infection that severely threatens human health. Therapy relies mainly on single drug treatment with praziquantel. Therefore, there is an urgent need to develop alternative medicines. The glutamate neurotransmitter in helminths is involved in many physiological functions by interacting with various cell-surface receptors. Howeve…	2022	Front Microbiol	1045490	13	eng	10.3389/fmicb.2022.1045490
Experimental	SjGT, SjNCSTN			2022	Comparative proteomic profiles of Schistosoma japonicum male worms derived from single-sex and bisexual infections.	Haoran Zhong,Luobin Wu,Yuqi Ren,Fanglin Qin,Yamei Jin	International journal for parasitology	Schistosomiasis, which is caused by parasitic schistosomes, remains the second most prevalent parasitic disease of mammals worldwide. To successfully maintain fecundity, schistosomes have evolved a lifecycle that involves the cooperation of morphologically distinct male and female forms. Eggs produced by worm pairs are vital to the lifecycle of the parasite and are responsible for pathogenesis. U…	2022 Dec	Int J Parasitol	815-828	52	eng	10.1016/j.ijpara.2022.09.005
Experimental	SjTCTP			2022	Schistosoma japonicum translationally controlled tumour protein, which is associated with the development of female worms, as a target for control of schistosomiasis.	Haoran Zhong,Yuqi Ren,Fanglin Qin,Xiaochun Li,Ling Hou,Shaopeng Gu,Yamei Jin	International journal for parasitology	Schistosomiasis is a globally important helminthic disease of both humans and animals, and is the second most common parasitic disease after malaria. Although praziquantel is extensively used for treatment of parasitic diseases, drug resistance has been reported. Therefore, new drugs and effective vaccines are needed for continuous control of schistosomiasis. Eggs produced by schistosomes are res…	2022 Jul	Int J Parasitol	569-579	52	eng	10.1016/j.ijpara.2022.01.005
Experimental	SmHGPRTase			2022	Hypoxanthine guanine phosphoribosyl transferases SmHGPRTases functional roles in Schistosoma mansoni.	Izabella Cristina Andrade Batista,Sandra Grossi Gava,Naiara Clemente Tavares,Carlos Eduardo Calzavara-Silva,Marina Moraes Mour√£o	Frontiers in microbiology	INTRODUCTION: Extracellular/environmental stimuli trigger cellular responses to allow Schistosoma sp. parasites adaptation and decide development and survival fate. In this context, signal transduction involving eukaryotic protein kinases (ePKs) has an essential role in regulatory mechanisms. Functional studies had shown the importance of MAPK pathway for Schistosoma mansoni development. In addit…	2022	Front Microbiol	1064218	13	eng	10.3389/fmicb.2022.1064218
Experimental	SmM28B			2022	Characterization of glutamate carboxypeptidase 2 orthologs in trematodes.	Lucie Jedlickova,Kristyna Peterkova,Enoch Mensah Boateng,Lenka Ulrychova,Vojtech Vacek,Zsofia Kutil,Zhenze Jiang,Zora Novakova,Ivan Snajdr,Juan Kim,Anthony J O'Donoghue,Cyril Barinka,Jan Dvorak	Parasites & vectors	BACKGROUND: Glutamate carboxypeptidase 2 (GCP2) belongs to the M28B metalloprotease subfamily encompassing a variety of zinc-dependent exopeptidases that can be found in many eukaryotes, including unicellular organisms. Limited information exists on the physiological functions of GCP2 orthologs in mammalian tissues outside of the brain and intestine, and such data are completely absent for non-ma…	2022 Dec 20	Parasit Vectors	480	15	eng	10.1186/s13071-022-05556-5
Experimental	SmPGM			2022	Schistosoma mansoni phosphoglycerate mutase: a glycolytic ectoenzyme with thrombolytic potential.	David B Pirovich,Akram A Da'dara,Patrick J Skelly	Parasite (Paris, France)	Schistosomiasis is a debilitating parasitic disease caused by intravascular flatworms called schistosomes (blood flukes) that affects¬†>200 million people worldwide. Proteomic analysis has revealed the surprising presence of classical glycolytic enzymes - typically cytosolic proteins - located on the extracellular surface of the parasite tegument (skin). Immunolocalization experiments show that p…	2022	Parasite	41	29	eng	10.1051/parasite/2022042
Experimental	Smtal-9			2022	SmTAL-9, a Member of the Schistosoma mansoni Tegument Allergen-Like Family, Is Important for Parasite Survival and a Putative Target for Drug/Vaccine Development.	Wilma Patr√≠cia de Oliveira Santos Bernardes,Isabela Thamara Xavier Dutra,Rosiane Aparecida da Silva-Pereira,Marina Moraes Mour√£o,Cristina Toscano Fonseca	Frontiers in immunology	The tegument of Schistosoma mansoni is involved in essential functions for parasite survival and is known to stimulate immune responses in pre-clinical vaccine trials. Smtal-9, a member of the tegument-allergen-like (TAL) family, is one of the components of the tegument of schistosomula recognized by sera from immunized and protected mice. In this work, we assessed the role of Smtal-9 in parasite…	2022	Front Immunol	889645	13	eng	10.3389/fimmu.2022.889645
Experimental	Sjc_0006936, Sjc_0009443, Sjc_000656, Sjc_0003692	Electroporation		2023	Inhibition of signal peptidase complex expression affects the development and survival of Schistosoma japonicum.	Wen-Bin Yang,Fang Luo,Wei Zhang,Cheng-Song Sun,Cong Tan,An Zhou,Wei Hu	Frontiers in cellular and infection microbiology	BACKGROUND: Schistosomiasis, the second most neglected tropical disease defined by the WHO, is a significant zoonotic parasitic disease infecting approximately 250 million people globally. This debilitating disease has seriously threatened public health, while only one drug, praziquantel, is used to control it. Because of this, it highlights the significance of identifying more satisfactory targe…	2023	Front Cell Infect Microbiol	1136056	13	eng	10.3389/fcimb.2023.1136056
Experimental	Sj large subunit ribosomal protein L7e, S. japonicum glutathione S-transferase class-mu 26¬†kDa isozyme, S. japonicum UDP-galactose-4-epimerase, SjCAX70849 and SjCAX72486	infectd mice dosed with 10 iv doses of SiRNA		2023	Functional characterization of differentially expressed proteins coming from unisexual and bisexual infected Schistosoma japonicum female worms.	Haoran Zhong,Fanglin Qin,Yuqi Ren,Xiaochun Li,Ling Hou,Shaopeng Gu,Yamei Jin	Experimental parasitology	Schistosomiasis is an important zoonotic disease affecting up to 40 kinds of animals and is responsible for ‚àº250 million human cases per year. Due to the extensive use of praziquantel for the treatment of parasitic diseases, drug resistance has been reported. Consequently, novel drugs and effective vaccines are urgently needed for sustained control of schistosomiasis. Targeting reproductive dev…	2023 May	Exp Parasitol	108504	248	eng	10.1016/j.exppara.2023.108504
Experimental	Sjrp-s13, rp-17ae,rp-114,rp-111, rp-s24e			2023	MicroRNA-1 targets ribosomal protein genes to regulate the growth, development and reproduction of Schistosoma japonicum.	Chengsong Sun,Fang Luo,Yanmin You,Mengjie Gu,Wenbin Yang,Cun Yi,Wei Zhang,Zheng Feng,Jipeng Wang,Wei Hu	International journal for parasitology	Eggs laid by mature female schistosomes are primarily responsible for the pathogenesis of schistosomiasis and critical for transmission. Consequently, elucidating the mechanism of sexual maturation as well as egg production may lead to new strategies for the control of schistosomiasis. MicroRNAs (miRNAs) are involved in multiple biological processes including reproduction in many organisms, yet t…	2023 Oct	Int J Parasitol	637-649	53	eng	10.1016/j.ijpara.2023.03.007
Experimental	SmCARM1			2023	Schistosoma mansoni coactivator associated arginine methyltransferase 1 (SmCARM1) effect on parasite reproduction.	Fernanda Sales Coelho,Sandra Grossi Gava,Luiza Freire Andrade,Juliana Assis Geraldo,Naiara Clemente Tavares,Felipe Miguel Nery Lunkes,Renata Heisler Neves,Jos√© Roberto Machado-Silva,Raymond J Pierce,Guilherme Oliveira,Marina Moraes Mour√£o	Frontiers in microbiology	INTRODUCTION: The human blood fluke parasite Schistosoma mansoni relies on diverse mechanisms to adapt to its diverse environments and hosts. Epigenetic mechanisms play a central role in gene expression regulation, culminating in such adaptations. Protein arginine methyltransferases (PRMTs) promote posttranslational modifications, modulating the function of histones and non-histone targets. The c…	2023	Front Microbiol	1079855	14	eng	10.3389/fmicb.2023.1079855
Experimental	SmTAChE			2023	A novel, non-neuronal acetylcholinesterase of schistosome parasites is essential for definitive host infection.	Patrick J Skelly,Akram A Da'dara	Frontiers in immunology	Schistosomes are long-lived parasitic worms that infect >200 million people globally. The intravascular life stages are known to display acetylcholinesterase (AChE) activity internally as well as, somewhat surprisingly, on external tegumental membranes. Originally it was hypothesized that a single gene (SmAChE1 in Schistosoma mansoni) encoded both forms of the enzyme. Here, we demonstrate that a …	2023	Front Immunol	1056469	14	eng	10.3389/fimmu.2023.1056469
Experimental	Smtdc-1,Smddc-1			2023	Molecular characterization of Smtdc-1 and Smddc-1 discloses roles as male-competence factors for the sexual maturation of Schistosoma mansoni females.	Xuesong Li,Oliver Weth,Simone Haeberlein,Christoph G Grevelding	Frontiers in cellular and infection microbiology	INTRODUCTION: Schistosomes are the only mammalian flatworms that have evolved separate sexes. A key question of schistosome research is the male-dependent sexual maturation of the female since a constant pairing contact with a male is required for the onset of gonad development in the female. Although this phenomenon is long known, only recently a first peptide-based pheromone of males was identi…	2023	Front Cell Infect Microbiol	1173557	13	eng	10.3389/fcimb.2023.1173557
Methods			Validation of Control RNAs	2023	Defining an optimal control for RNAi experiments with adult Schistosoma mansoni.	Max F Moescheid,Oliver Puckelwaldt,Mandy Beutler,Simone Haeberlein,Christoph G Grevelding	Scientific reports	In parasites such as Schistosoma mansoni, gene knockdown by RNA interference (RNAi) has become an indispensable tool for functional gene characterization. To distinguish target-specific RNAi effects versus off-target effects, controls are essential. To date, however, there is still no general agreement about suitable RNAi controls, which limits the comparability between studies. To address this p…	2023 Jun 16	Sci Rep	9766	13	eng	10.1038/s41598-023-36826-6
